# Supplementary material for: Unveiling Insights into the Whole Genome Sequencing of Mycobacterium spp. Isolated from Siamese Fighting Fish (Betta splendens)
Source: Animals (Basel). 2024 Oct 1;14(19):2833. doi: 10.3390/ani14192833 (PMC11476334; doi:10.3390/ani14192833)
Supplement: Supplementary file 1 [file animals-14-02833-s001.zip]

Archive with 4 entries (4 files):
- Supplementary Material Table S1-Pairwise_comparison for dDDH.xlsx
- Supplementary Material Table S2-Strains for phylogeny.xlsx
- Supplementary Material Table S3-Plasmids.xlsx
- Supplementary Material Table S4-Virulence_factors.xlsx
