# Supplementary material for: Unveiling Insights into the Whole Genome Sequencing of Mycobacterium spp. Isolated from Siamese Fighting Fish (Betta splendens)
Source: Animals (Basel). 2024 Oct 1;14(19):2833. doi: 10.3390/ani14192833 (PMC11476334; doi:10.3390/ani14192833)
Supplement: Supplementary file 1 [file animals-14-02833-s001.zip › Supplementary Material Table S1-Pairwise_comparison for dDDH.xlsx]

## Sheet: Sheet1
Type Strain Genome Server
Query strain	Subject strain	dDDH (d0, in %)	C.I. (d0, in %)	dDDH (d4, in %)	C.I. (d4, in %)	dDDH (d6, in %)	C.I. (d6, in %)	G+C content difference (in %)
BN1984	N041	100	[100.0 - 100.0]	100	[100.0 - 100.0]	100	[100.0 - 100.0]	0
BN1985	SNSK5	90.9	[87.8 - 93.3]	99.8	[99.6 - 99.9]	94.6	[92.6 - 96.1]	0.18
SNSK5	Mycobacterium conceptionense CCUG 50187	89.1	[85.7 - 91.7]	90.4	[88.1 - 92.3]	91.9	[89.4 - 93.9]	0.02
BN1985	Mycobacterium conceptionense CCUG 50187	83.3	[79.5 - 86.5]	90.2	[87.9 - 92.1]	87.3	[84.3 - 89.8]	0.16
SNSK5	Mycobacterium conceptionense D16	87	[83.4 - 89.9]	89.2	[86.8 - 91.2]	90.1	[87.4 - 92.3]	0.18
BN1985	Mycobacterium conceptionense D16	81.1	[77.2 - 84.5]	89	[86.6 - 91.1]	85.3	[82.2 - 88.0]	0
BN1983	Mycobacterium chelonae subsp. bovis QIA-37	91.5	[88.5 - 93.8]	88.4	[85.9 - 90.5]	93.5	[91.2 - 95.2]	0.04
SNSK5	Mycobacterium senegalense DSM 43656	87	[83.4 - 89.9]	85.8	[83.1 - 88.1]	89.6	[86.8 - 91.9]	0.1
BN1985	Mycobacterium senegalense DSM 43656	79.8	[75.8 - 83.2]	85.7	[83.0 - 88.0]	83.7	[80.4 - 86.5]	0.28
BN1983	Mycobacterium chelonae subsp. gwanakae MOTT36W	86.6	[82.9 - 89.5]	85.5	[82.8 - 87.8]	89.2	[86.4 - 91.5]	0.06
BN1984	Mycobacterium cosmeticum DSM 44829	77.7	[73.7 - 81.2]	77.8	[74.8 - 80.5]	80.6	[77.2 - 83.6]	0.53
N041	Mycobacterium cosmeticum DSM 44829	77.7	[73.7 - 81.2]	77.8	[74.8 - 80.5]	80.6	[77.2 - 83.6]	0.53
BN1983	Mycobacterium chelonae ATCC 35752	83.7	[79.9 - 86.9]	65.1	[62.2 - 68.0]	83	[79.7 - 85.9]	0.23
BN1983	Mycobacterium chelonae DSM 43804	83.8	[80.0 - 87.0]	65	[62.0 - 67.8]	83	[79.7 - 85.9]	0.26
BN1983	Mycobacterium chelonae CCUG 47445	83.8	[80.0 - 87.0]	64.9	[62.0 - 67.8]	83	[79.7 - 85.9]	0.26
BN1983	Mycobacterium stephanolepidis NJB0901	80.6	[76.7 - 84.0]	55.9	[53.2 - 58.6]	78	[74.6 - 81.1]	0.23
BN1984	Mycobacterium canariasense JCM 15298	52.7	[49.2 - 56.2]	49.7	[47.1 - 52.3]	52.5	[49.4 - 55.5]	0.11
N041	Mycobacterium canariasense JCM 15298	52.7	[49.2 - 56.2]	49.7	[47.1 - 52.3]	52.5	[49.4 - 55.5]	0.1
BN1984	Mycobacterium canariasense CCUG 47953	52.5	[49.0 - 55.9]	49.7	[47.1 - 52.3]	52.3	[49.2 - 55.4]	0.12
N041	Mycobacterium canariasense CCUG 47953	52.5	[49.0 - 55.9]	49.7	[47.1 - 52.3]	52.3	[49.2 - 55.4]	0.12
BN1956	Mycobacterium phocaicum JCM 15301	70.8	[66.8 - 74.4]	47.9	[45.3 - 50.5]	67.3	[63.9 - 70.5]	0.05
BN1956	Mycobacterium phocaicum DSM 45104	71.4	[67.4 - 75.0]	47.8	[45.2 - 50.4]	67.8	[64.4 - 71.0]	0.03
BN1956	Mycobacterium llatzerense MG13	56.4	[52.9 - 59.9]	37.4	[35.0 - 39.9]	52	[48.9 - 55.1]	0.81
SNSK5	Mycobacterium syngnathidarum 27335	61	[57.3 - 64.6]	36.8	[34.3 - 39.3]	55.2	[52.1 - 58.4]	0.26
BN1985	Mycobacterium syngnathidarum 27335	60.9	[57.2 - 64.5]	36.5	[34.1 - 39.1]	55.1	[51.9 - 58.2]	0.08
BN1956	Mycobacterium aubagnense DSM 45150	51.4	[47.9 - 54.8]	35.5	[33.1 - 38.0]	47.4	[44.4 - 50.4]	0.75
BN1956	Mycobacterium aubagnense JCM 15296	50.8	[47.4 - 54.2]	35.5	[33.0 - 38.0]	46.9	[43.9 - 49.9]	0.78
SNSK5	Mycobacterium boenickei JCM 15653	63.4	[59.6 - 67.0]	34.6	[32.2 - 37.1]	56.1	[52.9 - 59.2]	0.37
SNSK5	Mycobacterium boenickei CCUG 47580	63.3	[59.5 - 66.9]	34.6	[32.2 - 37.2]	56	[52.8 - 59.1]	0.39
BN1985	Mycobacterium boenickei CCUG 47580	58.6	[55.0 - 62.2]	34.6	[32.2 - 37.1]	52.5	[49.4 - 55.6]	0.56
SNSK5	Mycobacterium boenickei CIP 107829	62.5	[58.7 - 66.1]	34.6	[32.1 - 37.1]	55.4	[52.2 - 58.5]	0.3
BN1985	Mycobacterium boenickei CIP 107829	57.9	[54.3 - 61.4]	34.5	[32.1 - 37.0]	51.9	[48.9 - 55.0]	0.48
SNSK5	Mycobacterium porcinum DSM 44242	60.3	[56.6 - 63.8]	34.5	[32.1 - 37.0]	53.7	[50.6 - 56.8]	0.27
BN1985	Mycobacterium porcinum DSM 44242	55.9	[52.3 - 59.3]	34.5	[32.1 - 37.0]	50.4	[47.3 - 53.5]	0.45
BN1985	Mycobacterium boenickei JCM 15653	58.8	[55.1 - 62.3]	34.5	[32.1 - 37.1]	52.6	[49.5 - 55.7]	0.54
BN1983	Mycobacterium salmoniphilum DSM 43276	79.8	[75.8 - 83.2]	33	[30.6 - 35.5]	67.1	[63.7 - 70.4]	0.11
BN1983	Mycobacterium salmoniphilum ATCC 13758	79.8	[75.8 - 83.2]	33	[30.6 - 35.5]	67.1	[63.7 - 70.3]	0.1
SNSK5	Mycobacterium neworleansense ATCC 49404	67.3	[63.5 - 71.0]	32.7	[30.3 - 35.2]	57.9	[54.7 - 61.1]	0.38
BN1985	Mycobacterium neworleansense ATCC 49404	61.8	[58.1 - 65.4]	32.7	[30.2 - 35.2]	54	[50.8 - 57.1]	0.56
SNSK5	Mycobacterium fortuitum subsp. acetamidolyticum JCM 6368	56.5	[53.0 - 60.0]	32.2	[29.8 - 34.7]	49.9	[46.8 - 53.0]	0.45
BN1985	Mycobacterium fortuitum subsp. acetamidolyticum JCM 6368	51.9	[48.5 - 55.4]	32.1	[29.7 - 34.6]	46.5	[43.5 - 49.5]	0.27
SNSK5	Mycobacterium fortuitum DSM 46621	61	[57.3 - 64.5]	32	[29.5 - 34.5]	53	[49.9 - 56.1]	0.25
BN1985	Mycobacterium fortuitum DSM 46621	56.4	[52.8 - 59.9]	31.9	[29.5 - 34.4]	49.7	[46.6 - 52.7]	0.07
SNSK5	Mycobacterium fortuitum ATCC 6841	60.1	[56.4 - 63.6]	31.7	[29.3 - 34.2]	52.2	[49.1 - 55.3]	0.1
BN1985	Mycobacterium fortuitum ATCC 6841	55.4	[51.8 - 58.9]	31.6	[29.2 - 34.2]	48.8	[45.8 - 51.9]	0.08
BN1985	Mycobacterium houstonense ATCC 49403	46.7	[43.3 - 50.1]	30.3	[27.9 - 32.8]	41.9	[38.9 - 44.9]	0.67
SNSK5	Mycobacterium houstonense ATCC 49403	49.7	[46.3 - 53.1]	30.2	[27.8 - 32.7]	44.1	[41.1 - 47.1]	0.49
BN1985	Mycobacterium farcinogenes DSM 43637	48.7	[45.3 - 52.1]	29.8	[27.5 - 32.3]	43.2	[40.2 - 46.2]	0.99
SNSK5	Mycobacterium farcinogenes DSM 43637	52.4	[49.0 - 55.9]	29.8	[27.4 - 32.3]	45.9	[42.9 - 48.9]	0.81
BN1983	Mycobacterium saopaulense CCUG 66554	68.3	[64.4 - 72.0]	29.4	[27.0 - 31.9]	56.6	[53.4 - 59.7]	0.4
BN1983	Mycobacterium saopaulense EPM10906	72.8	[68.9 - 76.5]	28.9	[26.5 - 31.4]	59.3	[56.0 - 62.4]	0.62
BN1984	Mycobacterium hackensackense DSM 44833	41	[37.6 - 44.4]	27.6	[25.3 - 30.1]	36.7	[33.8 - 39.8]	0.69
N041	Mycobacterium hackensackense DSM 44833	41	[37.6 - 44.4]	27.6	[25.3 - 30.1]	36.7	[33.8 - 39.8]	0.69
BN1984	Mycobacterium fluoranthenivorans DSM 44556	39.2	[35.8 - 42.7]	27.5	[25.1 - 30.0]	35.4	[32.4 - 38.4]	0.73
N041	Mycobacterium fluoranthenivorans DSM 44556	39.2	[35.8 - 42.7]	27.5	[25.1 - 30.0]	35.4	[32.4 - 38.4]	0.73
BN1983	Mycobacterium abscessus NCTC 13031	59.8	[56.1 - 63.4]	26.9	[24.5 - 29.3]	49.2	[46.2 - 52.3]	0.03
BN1983	Mycobacterium abscessus subsp. bolletii CCUG 50184	57.4	[53.8 - 60.9]	26.8	[24.4 - 29.3]	47.6	[44.6 - 50.7]	0.12
BN1983	Mycobacterium abscessus subsp. bolletii CIP 108541	57.5	[53.9 - 61.1]	26.8	[24.4 - 29.3]	47.7	[44.7 - 50.8]	0.07
BN1983	Mycobacterium abscessus subsp. massiliense CCUG 48898	59.7	[56.0 - 63.2]	26.7	[24.4 - 29.2]	49.1	[46.0 - 52.1]	0.09
BN1983	Mycobacterium abscessus subsp. massiliense JCM 15300	60.2	[56.5 - 63.7]	26.7	[24.3 - 29.2]	49.4	[46.3 - 52.4]	0.09
BN1983	Mycobacterium abscessus subsp. massiliense CIP 108297	60.1	[56.4 - 63.6]	26.7	[24.4 - 29.2]	49.3	[46.3 - 52.4]	0.04
SNSK5	Mycobacterium wolinskyi ATCC 700010	32.2	[28.9 - 35.8]	23.5	[21.2 - 25.9]	29	[26.1 - 32.1]	0.04
BN1985	Mycobacterium wolinskyi ATCC 700010	30.7	[27.3 - 34.3]	23.4	[21.1 - 25.9]	27.9	[25.0 - 31.0]	0.14
BN1985	Mycobacterium dioxanotrophicus PH-06	27.5	[24.1 - 31.1]	23.3	[21.0 - 25.7]	25.5	[22.6 - 28.6]	0.17
SNSK5	Mycobacterium mageritense JCM 12375	29.2	[25.8 - 32.8]	23.3	[21.0 - 25.8]	26.8	[23.9 - 29.9]	0.46
BN1985	Mycobacterium mageritense CIP 104973	28.2	[24.8 - 31.8]	23.3	[21.0 - 25.8]	26	[23.1 - 29.1]	0.66
BN1985	Mycobacterium mageritense JCM 12375	28.2	[24.8 - 31.8]	23.3	[21.0 - 25.8]	26.1	[23.2 - 29.2]	0.64
SNSK5	Mycobacterium mageritense CIP 104973	29.1	[25.8 - 32.7]	23.3	[21.0 - 25.8]	26.7	[23.8 - 29.8]	0.48
BN1985	Mycobacterium brisbanense JCM 15654	26.4	[23.0 - 30.0]	23.1	[20.8 - 25.6]	24.6	[21.8 - 27.7]	0.32
SNSK5	Mycobacterium brisbanense JCM 15654	27.3	[24.0 - 31.0]	23.1	[20.8 - 25.6]	25.4	[22.5 - 28.5]	0.14
BN1984	Mycobacterium chlorophenolicum NBRC 15527	22.5	[19.2 - 26.1]	23	[20.7 - 25.4]	21.5	[18.8 - 24.6]	0.74
N041	Mycobacterium chlorophenolicum NBRC 15527	22.5	[19.2 - 26.1]	23	[20.7 - 25.4]	21.5	[18.8 - 24.6]	0.74
N041	Mycobacterium chlorophenolicum DSM 43826	22.4	[19.1 - 26.0]	23	[20.7 - 25.4]	21.4	[18.7 - 24.5]	0.72
BN1984	Mycobacterium chlorophenolicum DSM 43826	22.4	[19.1 - 26.0]	23	[20.7 - 25.4]	21.4	[18.7 - 24.5]	0.72
SNSK5	Mycobacterium dioxanotrophicus PH-06	26.9	[23.6 - 30.6]	22.9	[20.6 - 25.3]	25	[22.1 - 28.1]	0.01
BN1985	Mycobacterium aquaticum DSM 104277T	25.7	[22.4 - 29.4]	22.8	[20.5 - 25.2]	24.1	[21.2 - 27.2]	0.19
SNSK5	Mycobacterium aquaticum DSM 104277T	26.7	[23.3 - 30.3]	22.8	[20.5 - 25.2]	24.8	[21.9 - 27.9]	0.02
BN1984	Mycobacterium bacteremicum DSM 45578	26.6	[23.3 - 30.3]	22.6	[20.3 - 25.0]	24.7	[21.8 - 27.8]	0.4
N041	Mycobacterium bacteremicum DSM 45578	26.6	[23.3 - 30.3]	22.6	[20.3 - 25.0]	24.7	[21.8 - 27.8]	0.4
N041	Mycobacterium pyrenivorans DSM 44605	20	[16.8 - 23.6]	22.4	[20.1 - 24.8]	19.4	[16.7 - 22.5]	0.4
BN1984	Mycobacterium pyrenivorans DSM 44605	20	[16.8 - 23.6]	22.4	[20.1 - 24.8]	19.4	[16.7 - 22.5]	0.4
N041	Mycobacterium adipatum YC-RL4T	26.2	[22.8 - 29.8]	22.3	[20.0 - 24.7]	24.3	[21.4 - 27.4]	0.3
BN1984	Mycobacterium adipatum YC-RL4T	26.2	[22.8 - 29.8]	22.3	[20.0 - 24.7]	24.3	[21.4 - 27.4]	0.3
BN1984	Mycobacterium neoaurum DSM 44074	24.4	[21.1 - 28.0]	21.8	[19.6 - 24.3]	22.8	[20.0 - 25.9]	1.08
N041	Mycobacterium houstonense ATCC 49403	20.7	[17.5 - 24.3]	21.8	[19.5 - 24.2]	20	[17.2 - 23.0]	0.74
BN1984	Mycobacterium houstonense ATCC 49403	20.7	[17.5 - 24.3]	21.8	[19.5 - 24.2]	20	[17.2 - 23.0]	0.75
N041	Mycobacterium brisbanense JCM 15654	21.3	[18.0 - 24.9]	21.8	[19.6 - 24.3]	20.4	[17.7 - 23.5]	1.1
N041	Mycobacterium neoaurum DSM 44074	24.4	[21.1 - 28.0]	21.8	[19.6 - 24.3]	22.8	[20.0 - 25.9]	1.08
BN1984	Mycobacterium brisbanense JCM 15654	21.3	[18.0 - 24.9]	21.8	[19.6 - 24.3]	20.4	[17.7 - 23.5]	1.1
BN1984	Mycobacterium conceptionense D16	21.1	[17.9 - 24.8]	21.7	[19.5 - 24.2]	20.3	[17.6 - 23.3]	1.42
N041	Mycobacterium neoaurum ATCC 25795	24.9	[21.6 - 28.5]	21.7	[19.4 - 24.1]	23.2	[20.4 - 26.3]	1.01
BN1984	Mycobacterium chelonae subsp. gwanakae MOTT36W	14.6	[11.7 - 18.0]	21.7	[19.5 - 24.2]	14.8	[12.3 - 17.6]	3.59
BN1984	Mycobacterium neoaurum ATCC 25795	24.9	[21.6 - 28.5]	21.7	[19.4 - 24.1]	23.2	[20.4 - 26.3]	1.01
N041	Mycobacterium conceptionense D16	21.1	[17.9 - 24.8]	21.7	[19.5 - 24.2]	20.3	[17.6 - 23.3]	1.42
N041	Mycobacterium chelonae subsp. gwanakae MOTT36W	14.6	[11.7 - 18.0]	21.7	[19.5 - 24.2]	14.8	[12.3 - 17.6]	3.59
N041	Mycobacterium litorale JCM 17423	22.3	[19.1 - 26.0]	21.6	[19.3 - 24.0]	21.2	[18.5 - 24.3]	1.22
BN1984	Mycobacterium litorale JCM 17423	22.3	[19.1 - 26.0]	21.6	[19.3 - 24.0]	21.2	[18.5 - 24.3]	1.22
BN1985	Mycobacterium saopaulense CCUG 66554	15	[12.1 - 18.4]	21.6	[19.4 - 24.1]	15.2	[12.7 - 18.0]	1.71
N041	Mycobacterium fortuitum subsp. acetamidolyticum JCM 6368	20.4	[17.3 - 24.1]	21.6	[19.3 - 24.0]	19.7	[17.0 - 22.8]	1.69
BN1984	Mycobacterium farcinogenes DSM 43637	21.2	[18.0 - 24.9]	21.6	[19.3 - 24.0]	20.4	[17.6 - 23.4]	0.42
N041	Mycobacterium abscessus NCTC 13031	14.4	[11.6 - 17.8]	21.6	[19.4 - 24.0]	14.6	[12.2 - 17.5]	3.55
N041	Mycobacterium farcinogenes DSM 43637	21.2	[18.0 - 24.9]	21.6	[19.3 - 24.0]	20.4	[17.6 - 23.4]	0.42
BN1984	Mycobacterium fortuitum subsp. acetamidolyticum JCM 6368	20.4	[17.3 - 24.1]	21.6	[19.3 - 24.0]	19.7	[17.0 - 22.8]	1.69
BN1984	Mycobacterium abscessus NCTC 13031	14.4	[11.6 - 17.8]	21.6	[19.4 - 24.0]	14.6	[12.2 - 17.5]	3.56
N041	Mycobacterium wolinskyi ATCC 700010	20.8	[17.6 - 24.4]	21.5	[19.3 - 23.9]	20	[17.3 - 23.1]	1.28
SNSK5	Mycobacterium cosmeticum DSM 44829	23.1	[19.9 - 26.8]	21.5	[19.3 - 24.0]	21.9	[19.1 - 24.9]	1.77
BN1956	Mycobacterium houstonense ATCC 49403	18.8	[15.7 - 22.4]	21.5	[19.3 - 23.9]	18.4	[15.8 - 21.4]	0.15
SNSK5	Mycobacterium saopaulense CCUG 66554	15.1	[12.2 - 18.5]	21.5	[19.3 - 24.0]	15.3	[12.8 - 18.1]	1.88
BN1984	Mycobacterium conceptionense CCUG 50187	21.8	[18.5 - 25.4]	21.5	[19.3 - 23.9]	20.8	[18.0 - 23.8]	1.25
BN1985	Mycobacterium cosmeticum DSM 44829	22.5	[19.3 - 26.2]	21.5	[19.3 - 24.0]	21.4	[18.6 - 24.5]	1.95
N041	Mycobacterium conceptionense CCUG 50187	21.8	[18.5 - 25.4]	21.5	[19.3 - 23.9]	20.8	[18.0 - 23.8]	1.25
BN1984	Mycobacterium wolinskyi ATCC 700010	20.8	[17.6 - 24.4]	21.5	[19.3 - 23.9]	20	[17.3 - 23.1]	1.28
N041	Mycobacterium boenickei CIP 107829	21.7	[18.5 - 25.3]	21.4	[19.2 - 23.8]	20.7	[18.0 - 23.8]	0.94
BN1984	Mycobacterium boenickei CIP 107829	21.7	[18.5 - 25.3]	21.4	[19.2 - 23.8]	20.7	[18.0 - 23.8]	0.94
BN1984	Mycobacterium rutilum DSM 45405	21.4	[18.1 - 25.0]	21.4	[19.1 - 23.8]	20.4	[17.7 - 23.5]	0.72
N041	Mycobacterium rutilum DSM 45405	21.4	[18.1 - 25.0]	21.4	[19.1 - 23.8]	20.4	[17.7 - 23.5]	0.72
BN1984	Mycobacterium boenickei JCM 15653	21.9	[18.6 - 25.5]	21.3	[19.1 - 23.7]	20.9	[18.1 - 23.9]	0.87
BN1985	N041	21.3	[18.1 - 25.0]	21.3	[19.1 - 23.8]	20.4	[17.7 - 23.5]	1.41
N041	Mycobacterium boenickei JCM 15653	21.9	[18.6 - 25.5]	21.3	[19.1 - 23.7]	20.9	[18.1 - 23.9]	0.87
SNSK5	N041	21.8	[18.5 - 25.4]	21.3	[19.1 - 23.7]	20.8	[18.0 - 23.8]	1.24
BN1984	BN1985	21.3	[18.1 - 25.0]	21.3	[19.1 - 23.8]	20.4	[17.7 - 23.5]	1.41
N041	Mycobacterium iranicum DSM 45541	18.5	[15.4 - 22.0]	21.3	[19.1 - 23.7]	18.1	[15.4 - 21.1]	1.61
BN1984	Mycobacterium iranicum DSM 45541	18.5	[15.4 - 22.0]	21.3	[19.1 - 23.7]	18.1	[15.4 - 21.1]	1.61
BN1984	SNSK5	21.8	[18.5 - 25.4]	21.3	[19.1 - 23.7]	20.8	[18.0 - 23.8]	1.24
BN1984	Mycobacterium boenickei CCUG 47580	21.9	[18.6 - 25.5]	21.3	[19.1 - 23.7]	20.8	[18.1 - 23.9]	0.85
BN1983	Mycobacterium conceptionense D16	14.7	[11.9 - 18.2]	21.3	[19.1 - 23.8]	14.9	[12.5 - 17.8]	2.1
N041	Mycobacterium boenickei CCUG 47580	21.9	[18.6 - 25.5]	21.3	[19.1 - 23.7]	20.8	[18.1 - 23.9]	0.85
BN1984	Mycobacterium dioxanotrophicus PH-06	20.1	[16.9 - 23.7]	21.2	[19.0 - 23.7]	19.4	[16.7 - 22.4]	1.25
N041	Mycobacterium dioxanotrophicus PH-06	20.1	[16.9 - 23.7]	21.2	[19.0 - 23.7]	19.4	[16.7 - 22.4]	1.24
BN1984	Mycobacterium mageritense CIP 104973	21.1	[17.9 - 24.8]	21.2	[19.0 - 23.6]	20.2	[17.5 - 23.3]	0.76
N041	Mycobacterium mageritense CIP 104973	21.1	[17.9 - 24.8]	21.2	[19.0 - 23.6]	20.2	[17.5 - 23.3]	0.75
BN1983	N041	14.5	[11.7 - 17.9]	21.2	[18.9 - 23.6]	14.7	[12.3 - 17.6]	3.52
N041	Mycobacterium fortuitum DSM 46621	20.2	[17.0 - 23.8]	21.2	[19.0 - 23.6]	19.5	[16.8 - 22.6]	1.48
BN1956	Mycobacterium boenickei CIP 107829	20	[16.8 - 23.6]	21.2	[18.9 - 23.6]	19.3	[16.6 - 22.4]	0.34
BN1984	Mycobacterium neworleansense ATCC 49404	21.9	[18.6 - 25.5]	21.2	[19.0 - 23.7]	20.8	[18.1 - 23.9]	0.86
BN1956	Mycobacterium canariasense CCUG 47953	20	[16.8 - 23.6]	21.2	[18.9 - 23.6]	19.3	[16.6 - 22.4]	0.48
BN1984	Mycobacterium fortuitum DSM 46621	20.2	[17.0 - 23.8]	21.2	[19.0 - 23.6]	19.5	[16.8 - 22.6]	1.48
N041	Mycobacterium neworleansense ATCC 49404	21.9	[18.6 - 25.5]	21.2	[19.0 - 23.7]	20.8	[18.1 - 23.9]	0.86
N041	Mycobacterium mageritense JCM 12375	21.2	[17.9 - 24.8]	21.2	[19.0 - 23.6]	20.3	[17.5 - 23.3]	0.78
BN1984	Mycobacterium mageritense JCM 12375	21.2	[17.9 - 24.8]	21.2	[19.0 - 23.6]	20.3	[17.5 - 23.3]	0.78
BN1983	BN1984	14.5	[11.7 - 17.9]	21.2	[18.9 - 23.6]	14.7	[12.3 - 17.6]	3.52
BN1985	Mycobacterium canariasense CCUG 47953	20.5	[17.3 - 24.2]	21.1	[18.8 - 23.5]	19.8	[17.0 - 22.8]	1.3
N041	Mycobacterium phocaicum DSM 45104	20.2	[17.0 - 23.8]	21.1	[18.8 - 23.5]	19.5	[16.8 - 22.5]	0.63
BN1984	Mycobacterium saopaulense CCUG 66554	14.8	[11.9 - 18.2]	21.1	[18.9 - 23.6]	15	[12.5 - 17.8]	3.12
N041	Mycobacterium aquaticum DSM 104277T	20.8	[17.6 - 24.4]	21.1	[18.9 - 23.6]	20	[17.2 - 23.0]	1.22
N041	Mycobacterium porcinum DSM 44242	21.6	[18.4 - 25.2]	21.1	[18.9 - 23.6]	20.6	[17.8 - 23.7]	0.96
BN1984	Mycobacterium phocaicum DSM 45104	20.2	[17.0 - 23.8]	21.1	[18.8 - 23.5]	19.5	[16.8 - 22.5]	0.63
BN1956	Mycobacterium canariasense JCM 15298	20	[16.9 - 23.7]	21.1	[18.9 - 23.6]	19.4	[16.7 - 22.4]	0.49
N041	Mycobacterium fortuitum ATCC 6841	20.2	[17.0 - 23.8]	21.1	[18.8 - 23.5]	19.5	[16.8 - 22.5]	1.34
BN1984	Mycobacterium fortuitum ATCC 6841	20.2	[17.0 - 23.8]	21.1	[18.8 - 23.5]	19.5	[16.8 - 22.5]	1.34
BN1984	Mycobacterium aquaticum DSM 104277T	20.8	[17.6 - 24.4]	21.1	[18.9 - 23.6]	20	[17.2 - 23.0]	1.22
N041	Mycobacterium saopaulense CCUG 66554	14.8	[11.9 - 18.2]	21.1	[18.9 - 23.6]	15	[12.5 - 17.8]	3.12
BN1984	Mycobacterium porcinum DSM 44242	21.6	[18.4 - 25.2]	21.1	[18.9 - 23.6]	20.6	[17.8 - 23.7]	0.96
BN1983	Mycobacterium iranicum DSM 45541	14.2	[11.4 - 17.6]	21.1	[18.8 - 23.5]	14.4	[12.0 - 17.3]	1.91
SNSK5	Mycobacterium litorale JCM 17423	23.6	[20.3 - 27.2]	21	[18.7 - 23.4]	22.1	[19.3 - 25.2]	2.45
BN1956	Mycobacterium cosmeticum DSM 44829	21.6	[18.4 - 25.3]	21	[18.7 - 23.4]	20.6	[17.8 - 23.6]	1.13
N041	Mycobacterium phocaicum JCM 15301	20.2	[17.0 - 23.8]	21	[18.8 - 23.4]	19.5	[16.8 - 22.5]	0.65
BN1985	Mycobacterium phocaicum JCM 15301	19.4	[16.2 - 23.0]	21	[18.7 - 23.4]	18.8	[16.1 - 21.8]	0.77
SNSK5	Mycobacterium canariasense CCUG 47953	20.8	[17.6 - 24.5]	21	[18.8 - 23.5]	20	[17.3 - 23.0]	1.12
BN1956	Mycobacterium boenickei CCUG 47580	20.2	[17.0 - 23.8]	21	[18.8 - 23.4]	19.5	[16.7 - 22.5]	0.25
BN1956	Mycobacterium farcinogenes DSM 43637	19.3	[16.2 - 22.9]	21	[18.8 - 23.4]	18.8	[16.1 - 21.8]	0.17
BN1985	Mycobacterium litorale JCM 17423	22.8	[19.6 - 26.5]	21	[18.7 - 23.4]	21.5	[18.8 - 24.6]	2.63
BN1983	Mycobacterium brisbanense JCM 15654	14.4	[11.6 - 17.8]	21	[18.8 - 23.4]	14.6	[12.2 - 17.5]	2.43
BN1956	Mycobacterium boenickei JCM 15653	20.2	[17.0 - 23.8]	21	[18.8 - 23.4]	19.5	[16.8 - 22.5]	0.28
SNSK5	Mycobacterium canariasense JCM 15298	20.9	[17.7 - 24.5]	21	[18.8 - 23.4]	20	[17.3 - 23.1]	1.13
BN1956	Mycobacterium conceptionense D16	19.2	[16.1 - 22.8]	21	[18.8 - 23.4]	18.7	[16.0 - 21.7]	0.82
BN1984	Mycobacterium phocaicum JCM 15301	20.2	[17.0 - 23.8]	21	[18.8 - 23.4]	19.5	[16.8 - 22.5]	0.65
BN1984	Mycobacterium senegalense DSM 43656	21.3	[18.0 - 24.9]	21	[18.8 - 23.5]	20.3	[17.6 - 23.4]	1.13
N041	Mycobacterium senegalense DSM 43656	21.3	[18.0 - 24.9]	21	[18.8 - 23.5]	20.3	[17.6 - 23.4]	1.13
BN1985	Mycobacterium canariasense JCM 15298	20.6	[17.4 - 24.2]	21	[18.8 - 23.5]	19.8	[17.1 - 22.8]	1.31
BN1985	Mycobacterium phocaicum DSM 45104	19.4	[16.2 - 23.0]	21	[18.7 - 23.4]	18.8	[16.1 - 21.8]	0.79
BN1956	Mycobacterium senegalense DSM 43656	19.4	[16.2 - 23.0]	20.9	[18.7 - 23.3]	18.8	[16.1 - 21.8]	0.54
BN1983	Mycobacterium fortuitum subsp. acetamidolyticum JCM 6368	14.5	[11.7 - 17.9]	20.9	[18.7 - 23.3]	14.7	[12.3 - 17.6]	1.83
N041	Mycolicibacterium aurantiacum 3033	20.9	[17.7 - 24.5]	20.9	[18.6 - 23.3]	20	[17.3 - 23.1]	0.4
BN1985	Mycobacterium hackensackense DSM 44833	19.9	[16.7 - 23.5]	20.9	[18.7 - 23.3]	19.2	[16.5 - 22.3]	0.73
BN1985	Mycobacterium chlorophenolicum DSM 43826	19.8	[16.6 - 23.4]	20.9	[18.7 - 23.3]	19.1	[16.4 - 22.1]	2.14
N041	Mycobacterium syngnathidarum 27335	20.6	[17.4 - 24.2]	20.9	[18.7 - 23.3]	19.8	[17.1 - 22.8]	1.49
SNSK5	Mycobacterium phocaicum JCM 15301	19.8	[16.6 - 23.4]	20.9	[18.7 - 23.4]	19.2	[16.5 - 22.2]	0.59
BN1956	Mycobacterium porcinum DSM 44242	19.7	[16.5 - 23.3]	20.9	[18.6 - 23.3]	19	[16.4 - 22.1]	0.37
BN1985	Mycobacterium chlorophenolicum NBRC 15527	19.8	[16.6 - 23.4]	20.9	[18.7 - 23.4]	19.1	[16.4 - 22.2]	2.16
SNSK5	Mycobacterium chlorophenolicum NBRC 15527	20.1	[16.9 - 23.7]	20.9	[18.7 - 23.3]	19.4	[16.7 - 22.4]	1.98
SNSK5	Mycobacterium hackensackense DSM 44833	20.3	[17.1 - 23.9]	20.9	[18.6 - 23.3]	19.6	[16.8 - 22.6]	0.55
SNSK5	Mycobacterium phocaicum DSM 45104	19.8	[16.7 - 23.5]	20.9	[18.7 - 23.4]	19.2	[16.5 - 22.2]	0.61
BN1984	Mycobacterium syngnathidarum 27335	20.6	[17.4 - 24.2]	20.9	[18.7 - 23.3]	19.8	[17.1 - 22.8]	1.49
SNSK5	Mycobacterium llatzerense MG13	19.4	[16.2 - 23.0]	20.9	[18.7 - 23.4]	18.8	[16.1 - 21.8]	0.17
BN1984	Mycolicibacterium aurantiacum 3033	20.9	[17.7 - 24.5]	20.9	[18.6 - 23.3]	20	[17.3 - 23.1]	0.4
BN1956	N041	21	[17.8 - 24.6]	20.9	[18.7 - 23.3]	20.1	[17.3 - 23.1]	0.6
BN1983	Mycobacterium conceptionense CCUG 50187	14.9	[12.0 - 18.3]	20.9	[18.7 - 23.4]	15.1	[12.6 - 17.9]	2.27
BN1956	BN1984	21	[17.8 - 24.6]	20.9	[18.7 - 23.3]	20.1	[17.3 - 23.1]	0.6
SNSK5	Mycobacterium chlorophenolicum DSM 43826	20.1	[16.9 - 23.7]	20.9	[18.7 - 23.3]	19.4	[16.7 - 22.4]	1.96
BN1985	Mycobacterium rutilum DSM 45405	20.9	[17.6 - 24.5]	20.8	[18.5 - 23.2]	20	[17.2 - 23.0]	2.14
BN1956	Mycobacterium conceptionense CCUG 50187	19.6	[16.5 - 23.2]	20.8	[18.6 - 23.2]	19	[16.3 - 22.0]	0.66
SNSK5	Mycobacterium bacteremicum DSM 45578	21.5	[18.3 - 25.1]	20.8	[18.6 - 23.2]	20.5	[17.7 - 23.5]	1.64
BN1985	Mycobacterium bacteremicum DSM 45578	21	[17.8 - 24.6]	20.8	[18.6 - 23.2]	20.1	[17.4 - 23.1]	1.82
BN1956	Mycobacterium mageritense JCM 12375	18.9	[15.8 - 22.5]	20.8	[18.6 - 23.2]	18.4	[15.7 - 21.4]	0.18
BN1983	Mycobacterium pyrenivorans DSM 44605	14.2	[11.4 - 17.6]	20.8	[18.5 - 23.2]	14.4	[12.0 - 17.2]	3.12
BN1956	BN1985	19.3	[16.2 - 22.9]	20.8	[18.6 - 23.3]	18.8	[16.1 - 21.8]	0.82
BN1956	Mycobacterium mageritense CIP 104973	18.9	[15.8 - 22.5]	20.8	[18.5 - 23.2]	18.4	[15.7 - 21.4]	0.16
BN1985	Mycobacterium pyrenivorans DSM 44605	19.2	[16.1 - 22.8]	20.8	[18.6 - 23.2]	18.7	[16.0 - 21.7]	1.01
SNSK5	Mycobacterium rutilum DSM 45405	21.4	[18.2 - 25.1]	20.8	[18.5 - 23.2]	20.4	[17.7 - 23.5]	1.96
BN1956	SNSK5	19.8	[16.6 - 23.4]	20.8	[18.6 - 23.3]	19.1	[16.4 - 22.2]	0.64
SNSK5	Mycobacterium fluoranthenivorans DSM 44556	20.9	[17.7 - 24.5]	20.8	[18.6 - 23.2]	20	[17.3 - 23.0]	0.51
BN1956	Mycobacterium fortuitum subsp. acetamidolyticum JCM 6368	19.2	[16.1 - 22.8]	20.8	[18.6 - 23.2]	18.7	[16.0 - 21.7]	1.09
BN1985	Mycobacterium fluoranthenivorans DSM 44556	20.4	[17.2 - 24.0]	20.8	[18.6 - 23.3]	19.6	[16.9 - 22.7]	0.69
BN1956	Mycobacterium fluoranthenivorans DSM 44556	19.7	[16.5 - 23.3]	20.8	[18.5 - 23.2]	19	[16.3 - 22.0]	0.13
N041	Mycobacterium llatzerense MG13	20	[16.8 - 23.6]	20.7	[18.5 - 23.1]	19.3	[16.6 - 22.3]	1.4
N041	Mycobacterium aubagnense JCM 15296	19.6	[16.5 - 23.2]	20.7	[18.4 - 23.1]	19	[16.3 - 22.0]	1.38
BN1956	Mycobacterium dioxanotrophicus PH-06	18.6	[15.5 - 22.1]	20.7	[18.5 - 23.2]	18.1	[15.5 - 21.1]	0.65
BN1983	SNSK5	14.9	[12.1 - 18.4]	20.7	[18.5 - 23.1]	15.1	[12.6 - 17.9]	2.28
BN1984	Mycobacterium aubagnense JCM 15296	19.6	[16.5 - 23.2]	20.7	[18.4 - 23.1]	19	[16.3 - 22.0]	1.38
BN1983	Mycobacterium cosmeticum DSM 44829	14.9	[12.0 - 18.3]	20.7	[18.5 - 23.1]	15.1	[12.6 - 17.9]	4.05
BN1956	Mycobacterium fortuitum ATCC 6841	19.1	[16.0 - 22.7]	20.7	[18.5 - 23.1]	18.6	[15.9 - 21.6]	0.74
BN1984	Mycobacterium llatzerense MG13	20	[16.8 - 23.6]	20.7	[18.5 - 23.1]	19.3	[16.6 - 22.3]	1.4
BN1956	Mycobacterium fortuitum DSM 46621	19.4	[16.2 - 23.0]	20.7	[18.5 - 23.2]	18.8	[16.1 - 21.8]	0.89
BN1956	Mycobacterium hackensackense DSM 44833	19.5	[16.3 - 23.1]	20.7	[18.5 - 23.1]	18.9	[16.2 - 21.9]	0.09
BN1956	Mycobacterium neworleansense ATCC 49404	20.3	[17.1 - 23.9]	20.7	[18.5 - 23.1]	19.5	[16.8 - 22.5]	0.26
BN1956	Mycobacterium wolinskyi ATCC 700010	18.3	[15.2 - 21.9]	20.7	[18.5 - 23.1]	17.9	[15.3 - 20.9]	0.68
BN1985	Mycobacterium llatzerense MG13	18.9	[15.8 - 22.5]	20.7	[18.4 - 23.1]	18.4	[15.8 - 21.4]	0.01
BN1956	Mycobacterium aquaticum DSM 104277T	18.8	[15.7 - 22.4]	20.7	[18.5 - 23.2]	18.3	[15.7 - 21.3]	0.62
BN1983	BN1985	14.8	[12.0 - 18.2]	20.7	[18.5 - 23.1]	15	[12.5 - 17.8]	2.11
SNSK5	Mycobacterium pyrenivorans DSM 44605	19.5	[16.3 - 23.1]	20.7	[18.5 - 23.2]	18.9	[16.2 - 21.9]	0.83
BN1983	Mycobacterium litorale JCM 17423	14.8	[11.9 - 18.2]	20.6	[18.4 - 23.0]	14.9	[12.5 - 17.8]	4.74
N041	Mycobacterium aubagnense DSM 45150	19.6	[16.5 - 23.2]	20.6	[18.4 - 23.0]	19	[16.3 - 22.0]	1.35
BN1985	Mycobacterium aubagnense JCM 15296	18.7	[15.6 - 22.3]	20.6	[18.4 - 23.0]	18.2	[15.6 - 21.2]	0.04
BN1956	Mycobacterium brisbanense JCM 15654	19.4	[16.3 - 23.0]	20.6	[18.4 - 23.1]	18.8	[16.1 - 21.8]	0.5
BN1956	Mycobacterium chlorophenolicum NBRC 15527	18.6	[15.5 - 22.2]	20.6	[18.4 - 23.1]	18.2	[15.5 - 21.2]	1.34
SNSK5	Mycolicibacterium aurantiacum 3033	20.7	[17.4 - 24.3]	20.6	[18.4 - 23.0]	19.8	[17.1 - 22.8]	1.64
BN1985	Mycobacterium aubagnense DSM 45150	18.7	[15.6 - 22.3]	20.6	[18.3 - 23.0]	18.2	[15.6 - 21.2]	0.07
N041	Mycobacterium barrassiae CCUG 50398	18.6	[15.5 - 22.2]	20.6	[18.4 - 23.1]	18.1	[15.5 - 21.1]	1.8
BN1985	Mycolicibacterium aurantiacum 3033	20.4	[17.2 - 24.0]	20.6	[18.4 - 23.0]	19.6	[16.8 - 22.6]	1.81
SNSK5	Mycobacterium aubagnense JCM 15296	19	[15.9 - 22.6]	20.6	[18.4 - 23.0]	18.5	[15.8 - 21.5]	0.14
BN1984	Mycobacterium barrassiae CCUG 50398	18.6	[15.5 - 22.2]	20.6	[18.4 - 23.1]	18.1	[15.5 - 21.1]	1.8
BN1985	Mycobacterium iranicum DSM 45541	18.2	[15.2 - 21.8]	20.6	[18.4 - 23.0]	17.9	[15.2 - 20.8]	0.19
BN1984	Mycobacterium aubagnense DSM 45150	19.6	[16.5 - 23.2]	20.6	[18.4 - 23.0]	19	[16.3 - 22.0]	1.35
SNSK5	Mycobacterium iranicum DSM 45541	18.5	[15.4 - 22.1]	20.6	[18.3 - 23.0]	18.1	[15.4 - 21.1]	0.37
SNSK5	Mycobacterium adipatum YC-RL4T	20.9	[17.7 - 24.6]	20.6	[18.4 - 23.0]	20	[17.3 - 23.1]	0.94
BN1956	Mycobacterium neoaurum DSM 44074	17.7	[14.6 - 21.3]	20.6	[18.3 - 23.0]	17.4	[14.8 - 20.4]	0.49
BN1956	Mycobacterium chlorophenolicum DSM 43826	18.6	[15.5 - 22.2]	20.6	[18.4 - 23.0]	18.1	[15.5 - 21.1]	1.32
BN1985	Mycobacterium adipatum YC-RL4T	20.5	[17.3 - 24.1]	20.6	[18.4 - 23.0]	19.7	[17.0 - 22.7]	1.12
SNSK5	Mycobacterium aubagnense DSM 45150	19	[15.9 - 22.6]	20.6	[18.3 - 23.0]	18.5	[15.8 - 21.5]	0.11
BN1983	Mycobacterium wolinskyi ATCC 700010	14.4	[11.6 - 17.8]	20.6	[18.4 - 23.0]	14.6	[12.2 - 17.5]	2.24
BN1985	Mycobacterium neoaurum DSM 44074	18.9	[15.8 - 22.5]	20.5	[18.3 - 23.0]	18.4	[15.7 - 21.4]	0.33
BN1956	Mycobacterium bacteremicum DSM 45578	19.5	[16.3 - 23.0]	20.5	[18.3 - 22.9]	18.8	[16.1 - 21.8]	1
BN1956	Mycobacterium adipatum YC-RL4T	18.8	[15.7 - 22.4]	20.5	[18.3 - 22.9]	18.3	[15.7 - 21.3]	0.3
SNSK5	Mycobacterium neoaurum DSM 44074	19.3	[16.2 - 22.9]	20.5	[18.3 - 22.9]	18.7	[16.0 - 21.7]	0.16
BN1956	Mycobacterium syngnathidarum 27335	19.2	[16.0 - 22.7]	20.4	[18.2 - 22.8]	18.6	[15.9 - 21.6]	0.9
SNSK5	Mycobacterium chelonae subsp. gwanakae MOTT36W	14.8	[12.0 - 18.2]	20.4	[18.2 - 22.9]	15	[12.5 - 17.8]	2.35
SNSK5	Mycobacterium neoaurum ATCC 25795	19.5	[16.3 - 23.1]	20.4	[18.2 - 22.8]	18.8	[16.2 - 21.9]	0.22
BN1985	Mycobacterium neoaurum ATCC 25795	19.1	[15.9 - 22.7]	20.4	[18.2 - 22.9]	18.5	[15.9 - 21.5]	0.4
BN1985	Mycobacterium chelonae subsp. gwanakae MOTT36W	14.7	[11.9 - 18.2]	20.4	[18.2 - 22.8]	14.9	[12.4 - 17.8]	2.17
BN1956	Mycobacterium neoaurum ATCC 25795	17.9	[14.8 - 21.5]	20.4	[18.2 - 22.8]	17.6	[15.0 - 20.6]	0.42
BN1956	Mycobacterium rutilum DSM 45405	19	[15.9 - 22.6]	20.4	[18.2 - 22.8]	18.4	[15.8 - 21.5]	1.32
BN1983	Mycolicibacterium aurantiacum 3033	14.5	[11.7 - 17.9]	20.4	[18.1 - 22.8]	14.7	[12.2 - 17.5]	3.92
BN1956	Mycobacterium litorale JCM 17423	19.4	[16.3 - 23.0]	20.3	[18.1 - 22.8]	18.8	[16.1 - 21.8]	1.81
BN1984	Mycobacterium moriokaense JCM 6375	18.6	[15.4 - 22.1]	20.2	[18.0 - 22.6]	18.1	[15.4 - 21.1]	1.69
N041	Mycobacterium moriokaense CIP 105393	18.5	[15.4 - 22.0]	20.2	[18.0 - 22.7]	18	[15.4 - 21.0]	1.68
BN1985	Mycobacterium abscessus NCTC 13031	14.5	[11.7 - 17.9]	20.2	[18.0 - 22.6]	14.7	[12.2 - 17.5]	2.14
BN1984	Mycobacterium moriokaense CIP 105393	18.5	[15.4 - 22.0]	20.2	[18.0 - 22.7]	18	[15.4 - 21.0]	1.68
BN1956	Mycobacterium pyrenivorans DSM 44605	17.6	[14.5 - 21.2]	20.2	[18.0 - 22.6]	17.3	[14.7 - 20.3]	0.19
SNSK5	Mycobacterium abscessus NCTC 13031	14.6	[11.8 - 18.0]	20.2	[17.9 - 22.6]	14.8	[12.3 - 17.6]	2.32
N041	Mycobacterium moriokaense JCM 6375	18.6	[15.4 - 22.1]	20.2	[18.0 - 22.6]	18.1	[15.4 - 21.1]	1.69
BN1956	Mycolicibacterium aurantiacum 3033	18.3	[15.2 - 21.9]	20.2	[18.0 - 22.6]	17.9	[15.3 - 20.9]	1
BN1956	Mycobacterium moriokaense CIP 105393	17.1	[14.1 - 20.6]	20.1	[17.9 - 22.5]	16.9	[14.3 - 19.8]	1.09
BN1956	Mycobacterium moriokaense JCM 6375	17.1	[14.1 - 20.7]	20.1	[17.9 - 22.5]	16.9	[14.3 - 19.9]	1.1
BN1983	Mycobacterium chlorophenolicum DSM 43826	14.4	[11.6 - 17.8]	20.1	[17.9 - 22.5]	14.6	[12.2 - 17.5]	4.24
BN1983	Mycobacterium farcinogenes DSM 43637	14.3	[11.5 - 17.7]	20.1	[17.9 - 22.5]	14.5	[12.1 - 17.4]	3.1
SNSK5	Mycobacterium moriokaense CIP 105393	19.5	[16.3 - 23.1]	20.1	[17.9 - 22.5]	18.8	[16.1 - 21.8]	0.44
BN1985	Mycobacterium moriokaense CIP 105393	19.1	[15.9 - 22.7]	20.1	[17.9 - 22.5]	18.5	[15.8 - 21.5]	0.27
BN1983	Mycobacterium chlorophenolicum NBRC 15527	14.5	[11.6 - 17.9]	20.1	[17.9 - 22.5]	14.6	[12.2 - 17.5]	4.26
SNSK5	Mycobacterium moriokaense JCM 6375	19.7	[16.5 - 23.3]	20	[17.8 - 22.4]	19	[16.3 - 22.0]	0.46
BN1985	Mycobacterium moriokaense JCM 6375	19.3	[16.1 - 22.8]	20	[17.8 - 22.4]	18.6	[15.9 - 21.6]	0.28
BN1956	Mycobacterium iranicum DSM 45541	17.1	[14.0 - 20.6]	19.9	[17.7 - 22.3]	16.8	[14.2 - 19.8]	1.01
BN1985	Mycobacterium barrassiae CCUG 50398	19.5	[16.3 - 23.1]	19.9	[17.7 - 22.3]	18.8	[16.1 - 21.8]	0.38
SNSK5	Mycobacterium barrassiae CCUG 50398	19.8	[16.6 - 23.4]	19.9	[17.7 - 22.3]	19	[16.3 - 22.0]	0.56
BN1956	Mycobacterium barrassiae CCUG 50398	17.4	[14.3 - 20.9]	19.9	[17.7 - 22.3]	17.1	[14.5 - 20.0]	1.2
BN1983	Mycobacterium boenickei CIP 107829	14.4	[11.6 - 17.8]	19.9	[17.7 - 22.3]	14.6	[12.2 - 17.5]	2.58
BN1983	Mycobacterium houstonense ATCC 49403	14.3	[11.5 - 17.7]	19.9	[17.7 - 22.3]	14.5	[12.1 - 17.4]	2.78
BN1983	Mycobacterium neworleansense ATCC 49404	14.5	[11.7 - 17.9]	19.8	[17.6 - 22.2]	14.7	[12.2 - 17.5]	2.66
BN1983	Mycobacterium neoaurum DSM 44074	14.1	[11.3 - 17.5]	19.8	[17.6 - 22.3]	14.3	[11.9 - 17.2]	2.44
BN1983	Mycobacterium llatzerense MG13	14.5	[11.7 - 17.9]	19.8	[17.6 - 22.2]	14.7	[12.2 - 17.6]	2.12
N041	Mycobacterium abscessus subsp. bolletii CCUG 50184	14.2	[11.4 - 17.5]	19.7	[17.5 - 22.1]	14.4	[11.9 - 17.2]	3.64
BN1984	Mycobacterium abscessus subsp. bolletii CIP 108541	14.2	[11.3 - 17.5]	19.7	[17.5 - 22.1]	14.4	[11.9 - 17.2]	3.6
BN1983	Mycobacterium boenickei JCM 15653	14.5	[11.6 - 17.9]	19.7	[17.5 - 22.1]	14.7	[12.2 - 17.5]	2.65
BN1984	Mycobacterium stephanolepidis NJB0901	14.2	[11.4 - 17.6]	19.7	[17.5 - 22.1]	14.4	[12.0 - 17.2]	3.75
BN1983	Mycobacterium neoaurum ATCC 25795	14.2	[11.3 - 17.5]	19.7	[17.5 - 22.1]	14.4	[11.9 - 17.2]	2.51
N041	Mycobacterium stephanolepidis NJB0901	14.2	[11.4 - 17.6]	19.7	[17.5 - 22.1]	14.4	[12.0 - 17.2]	3.75
BN1983	Mycobacterium fluoranthenivorans DSM 44556	14.3	[11.5 - 17.7]	19.7	[17.5 - 22.1]	14.5	[12.1 - 17.4]	2.79
N041	Mycobacterium abscessus subsp. bolletii CIP 108541	14.2	[11.3 - 17.5]	19.7	[17.5 - 22.1]	14.4	[11.9 - 17.2]	3.6
BN1983	Mycobacterium boenickei CCUG 47580	14.5	[11.6 - 17.9]	19.7	[17.5 - 22.1]	14.6	[12.2 - 17.5]	2.67
BN1984	Mycobacterium abscessus subsp. bolletii CCUG 50184	14.2	[11.4 - 17.5]	19.7	[17.5 - 22.1]	14.4	[11.9 - 17.2]	3.64
BN1956	Mycobacterium saopaulense CCUG 66554	15	[12.1 - 18.4]	19.7	[17.5 - 22.1]	15.1	[12.6 - 18.0]	2.53
N041	Mycobacterium abscessus subsp. massiliense JCM 15300	14.2	[11.4 - 17.6]	19.6	[17.4 - 22.0]	14.4	[12.0 - 17.3]	3.61
BN1983	Mycobacterium barrassiae CCUG 50398	13.8	[11.1 - 17.2]	19.6	[17.5 - 22.0]	14.1	[11.7 - 16.9]	1.72
BN1985	Mycobacterium stephanolepidis NJB0901	14.4	[11.5 - 17.8]	19.6	[17.4 - 22.0]	14.6	[12.1 - 17.4]	2.34
N041	Mycobacterium abscessus subsp. massiliense CIP 108297	14.2	[11.4 - 17.6]	19.6	[17.4 - 22.0]	14.4	[12.0 - 17.3]	3.56
BN1984	Mycobacterium abscessus subsp. massiliense CCUG 48898	14.2	[11.4 - 17.6]	19.6	[17.4 - 22.0]	14.4	[12.0 - 17.3]	3.61
BN1956	Mycobacterium chelonae subsp. gwanakae MOTT36W	14.8	[11.9 - 18.2]	19.6	[17.4 - 22.0]	14.9	[12.4 - 17.8]	2.99
BN1984	Mycobacterium chelonae subsp. bovis QIA-37	14.4	[11.6 - 17.8]	19.6	[17.4 - 22.0]	14.6	[12.2 - 17.5]	3.56
N041	Mycobacterium chelonae subsp. bovis QIA-37	14.4	[11.6 - 17.8]	19.6	[17.4 - 22.0]	14.6	[12.2 - 17.5]	3.56
N041	Mycobacterium abscessus subsp. massiliense CCUG 48898	14.2	[11.4 - 17.6]	19.6	[17.4 - 22.0]	14.4	[12.0 - 17.3]	3.61
BN1983	Mycobacterium canariasense JCM 15298	14.4	[11.6 - 17.8]	19.6	[17.4 - 22.0]	14.6	[12.1 - 17.4]	3.42
BN1984	Mycobacterium abscessus subsp. massiliense CIP 108297	14.2	[11.4 - 17.6]	19.6	[17.4 - 22.0]	14.4	[12.0 - 17.3]	3.56
BN1984	Mycobacterium abscessus subsp. massiliense JCM 15300	14.2	[11.4 - 17.6]	19.6	[17.4 - 22.0]	14.4	[12.0 - 17.3]	3.61
BN1983	Mycobacterium canariasense CCUG 47953	14.4	[11.6 - 17.8]	19.6	[17.4 - 22.0]	14.6	[12.1 - 17.4]	3.4
SNSK5	Mycobacterium stephanolepidis NJB0901	14.4	[11.6 - 17.8]	19.6	[17.4 - 22.0]	14.6	[12.1 - 17.4]	2.51
BN1983	Mycobacterium adipatum YC-RL4T	14.5	[11.6 - 17.9]	19.6	[17.4 - 22.0]	14.7	[12.2 - 17.5]	3.22
BN1983	Mycobacterium syngnathidarum 27335	14.8	[11.9 - 18.2]	19.6	[17.4 - 22.0]	14.9	[12.4 - 17.7]	2.03
BN1983	Mycobacterium bacteremicum DSM 45578	14.5	[11.6 - 17.9]	19.5	[17.3 - 21.9]	14.6	[12.2 - 17.5]	3.92
BN1985	Mycobacterium salmoniphilum ATCC 13758	14.4	[11.6 - 17.8]	19.5	[17.3 - 21.9]	14.6	[12.1 - 17.4]	2
N041	Mycobacterium chelonae DSM 43804	14.3	[11.5 - 17.7]	19.5	[17.4 - 21.9]	14.5	[12.1 - 17.4]	3.78
BN1984	Mycobacterium chelonae DSM 43804	14.3	[11.5 - 17.7]	19.5	[17.4 - 21.9]	14.5	[12.1 - 17.4]	3.78
N041	Mycobacterium saopaulense EPM10906	14.6	[11.8 - 18.0]	19.5	[17.4 - 21.9]	14.8	[12.3 - 17.6]	2.9
BN1956	Mycobacterium saopaulense EPM10906	15	[12.1 - 18.4]	19.5	[17.3 - 21.9]	15.1	[12.6 - 18.0]	2.31
BN1984	Mycobacterium chelonae CCUG 47445	14.3	[11.5 - 17.7]	19.5	[17.4 - 21.9]	14.5	[12.1 - 17.4]	3.78
BN1983	Mycobacterium fortuitum DSM 46621	14.4	[11.6 - 17.8]	19.5	[17.3 - 21.9]	14.6	[12.1 - 17.4]	2.04
BN1985	Mycobacterium saopaulense EPM10906	14.8	[11.9 - 18.2]	19.5	[17.3 - 21.9]	14.9	[12.4 - 17.8]	1.49
BN1983	Mycobacterium moriokaense JCM 6375	13.9	[11.1 - 17.3]	19.5	[17.4 - 21.9]	14.2	[11.8 - 17.0]	1.83
SNSK5	Mycobacterium chelonae ATCC 35752	14.5	[11.7 - 17.9]	19.5	[17.3 - 21.9]	14.7	[12.2 - 17.5]	2.51
N041	Mycobacterium chelonae ATCC 35752	14.3	[11.5 - 17.7]	19.5	[17.3 - 21.9]	14.5	[12.1 - 17.4]	3.75
SNSK5	Mycobacterium salmoniphilum ATCC 13758	14.5	[11.6 - 17.9]	19.5	[17.3 - 21.9]	14.7	[12.2 - 17.5]	2.18
BN1983	Mycobacterium hackensackense DSM 44833	14.3	[11.4 - 17.7]	19.5	[17.3 - 21.9]	14.5	[12.0 - 17.3]	2.83
BN1984	Mycobacterium saopaulense EPM10906	14.6	[11.8 - 18.0]	19.5	[17.4 - 21.9]	14.8	[12.3 - 17.6]	2.9
N041	Mycobacterium chelonae CCUG 47445	14.3	[11.5 - 17.7]	19.5	[17.4 - 21.9]	14.5	[12.1 - 17.4]	3.78
BN1983	Mycobacterium moriokaense CIP 105393	13.9	[11.1 - 17.3]	19.5	[17.3 - 21.9]	14.1	[11.7 - 17.0]	1.84
SNSK5	Mycobacterium salmoniphilum DSM 43276	14.5	[11.6 - 17.9]	19.5	[17.3 - 21.9]	14.6	[12.2 - 17.5]	2.18
BN1984	Mycobacterium chelonae ATCC 35752	14.3	[11.5 - 17.7]	19.5	[17.3 - 21.9]	14.5	[12.1 - 17.4]	3.75
SNSK5	Mycobacterium saopaulense EPM10906	14.9	[12.0 - 18.3]	19.5	[17.3 - 21.9]	15	[12.5 - 17.9]	1.66
BN1985	Mycobacterium chelonae ATCC 35752	14.4	[11.6 - 17.8]	19.5	[17.3 - 21.9]	14.6	[12.2 - 17.5]	2.34
BN1985	Mycobacterium salmoniphilum DSM 43276	14.4	[11.6 - 17.8]	19.5	[17.3 - 21.9]	14.6	[12.1 - 17.4]	2
BN1983	Mycobacterium phocaicum JCM 15301	14.8	[11.9 - 18.2]	19.5	[17.3 - 21.9]	14.9	[12.4 - 17.7]	2.87
BN1983	Mycobacterium phocaicum DSM 45104	14.8	[11.9 - 18.2]	19.4	[17.2 - 21.8]	14.9	[12.4 - 17.8]	2.89
BN1983	Mycobacterium aquaticum DSM 104277T	14.2	[11.4 - 17.6]	19.4	[17.2 - 21.8]	14.4	[12.0 - 17.2]	2.3
BN1985	Mycobacterium chelonae CCUG 47445	14.4	[11.6 - 17.8]	19.4	[17.2 - 21.8]	14.6	[12.2 - 17.5]	2.37
BN1983	Mycobacterium mageritense JCM 12375	14.2	[11.4 - 17.6]	19.4	[17.2 - 21.8]	14.4	[12.0 - 17.3]	2.74
BN1956	BN1983	14.9	[12.0 - 18.3]	19.4	[17.2 - 21.8]	15	[12.5 - 17.9]	2.93
SNSK5	Mycobacterium abscessus subsp. massiliense CCUG 48898	14.4	[11.5 - 17.7]	19.4	[17.2 - 21.8]	14.5	[12.1 - 17.4]	2.38
BN1985	Mycobacterium abscessus subsp. massiliense CCUG 48898	14.3	[11.5 - 17.7]	19.4	[17.2 - 21.8]	14.5	[12.0 - 17.3]	2.2
SNSK5	Mycobacterium chelonae DSM 43804	14.5	[11.7 - 17.9]	19.4	[17.2 - 21.8]	14.7	[12.2 - 17.5]	2.55
BN1983	Mycobacterium aubagnense JCM 15296	14.6	[11.7 - 18.0]	19.4	[17.2 - 21.8]	14.7	[12.3 - 17.6]	2.14
SNSK5	Mycobacterium chelonae subsp. bovis QIA-37	14.7	[11.8 - 18.1]	19.4	[17.2 - 21.8]	14.8	[12.4 - 17.7]	2.32
BN1985	Mycobacterium chelonae subsp. bovis QIA-37	14.6	[11.8 - 18.0]	19.4	[17.2 - 21.8]	14.8	[12.3 - 17.6]	2.15
BN1985	Mycobacterium abscessus subsp. massiliense CIP 108297	14.3	[11.4 - 17.6]	19.4	[17.3 - 21.8]	14.4	[12.0 - 17.3]	2.15
SNSK5	Mycobacterium chelonae CCUG 47445	14.5	[11.7 - 17.9]	19.4	[17.2 - 21.8]	14.7	[12.2 - 17.5]	2.55
BN1983	Mycobacterium aubagnense DSM 45150	14.6	[11.7 - 18.0]	19.4	[17.2 - 21.8]	14.7	[12.3 - 17.6]	2.17
BN1985	Mycobacterium chelonae DSM 43804	14.4	[11.6 - 17.8]	19.4	[17.2 - 21.8]	14.6	[12.2 - 17.5]	2.37
SNSK5	Mycobacterium abscessus subsp. massiliense CIP 108297	14.3	[11.5 - 17.7]	19.4	[17.2 - 21.8]	14.5	[12.1 - 17.4]	2.32
BN1983	Mycobacterium porcinum DSM 44242	14.5	[11.7 - 17.9]	19.4	[17.2 - 21.8]	14.7	[12.2 - 17.5]	2.56
BN1983	Mycobacterium dioxanotrophicus PH-06	14.2	[11.4 - 17.6]	19.4	[17.2 - 21.8]	14.4	[12.0 - 17.2]	2.28
BN1956	Mycobacterium abscessus NCTC 13031	14.7	[11.8 - 18.1]	19.3	[17.1 - 21.7]	14.8	[12.4 - 17.7]	2.96
BN1956	Mycobacterium abscessus subsp. bolletii CCUG 50184	14.5	[11.6 - 17.9]	19.3	[17.1 - 21.7]	14.6	[12.2 - 17.5]	3.04
BN1983	Mycobacterium fortuitum ATCC 6841	14.4	[11.6 - 17.8]	19.3	[17.1 - 21.7]	14.6	[12.2 - 17.4]	2.19
BN1956	Mycobacterium abscessus subsp. bolletii CIP 108541	14.5	[11.6 - 17.9]	19.3	[17.1 - 21.7]	14.6	[12.2 - 17.5]	3
BN1985	Mycobacterium abscessus subsp. massiliense JCM 15300	14.3	[11.5 - 17.7]	19.3	[17.1 - 21.7]	14.5	[12.0 - 17.3]	2.2
BN1956	Mycobacterium stephanolepidis NJB0901	14.6	[11.7 - 18.0]	19.3	[17.1 - 21.7]	14.7	[12.3 - 17.6]	3.16
BN1983	Mycobacterium mageritense CIP 104973	14.2	[11.4 - 17.6]	19.3	[17.1 - 21.7]	14.4	[12.0 - 17.3]	2.77
BN1956	Mycobacterium chelonae subsp. bovis QIA-37	14.7	[11.9 - 18.2]	19.3	[17.1 - 21.7]	14.9	[12.4 - 17.7]	2.97
SNSK5	Mycobacterium abscessus subsp. massiliense JCM 15300	14.4	[11.5 - 17.8]	19.3	[17.1 - 21.7]	14.5	[12.1 - 17.4]	2.38
BN1983	Mycobacterium senegalense DSM 43656	14.8	[11.9 - 18.2]	19.2	[17.1 - 21.6]	14.9	[12.4 - 17.7]	2.39
BN1956	Mycobacterium salmoniphilum DSM 43276	14.6	[11.8 - 18.0]	19.2	[17.0 - 21.6]	14.7	[12.3 - 17.6]	2.82
BN1983	Mycobacterium rutilum DSM 45405	14.5	[11.7 - 17.9]	19.2	[17.0 - 21.6]	14.6	[12.2 - 17.5]	4.24
BN1956	Mycobacterium salmoniphilum ATCC 13758	14.6	[11.7 - 18.0]	19.2	[17.0 - 21.6]	14.7	[12.3 - 17.6]	2.82
BN1956	Mycobacterium abscessus subsp. massiliense JCM 15300	14.6	[11.7 - 18.0]	19.1	[17.0 - 21.5]	14.7	[12.2 - 17.6]	3.02
BN1956	Mycobacterium chelonae CCUG 47445	14.7	[11.9 - 18.2]	19.1	[17.0 - 21.5]	14.9	[12.4 - 17.7]	3.19
BN1956	Mycobacterium abscessus subsp. massiliense CIP 108297	14.5	[11.7 - 17.9]	19.1	[17.0 - 21.5]	14.7	[12.2 - 17.5]	2.97
BN1985	Mycobacterium abscessus subsp. bolletii CCUG 50184	14.3	[11.4 - 17.6]	19.1	[16.9 - 21.5]	14.4	[12.0 - 17.3]	2.22
SNSK5	Mycobacterium abscessus subsp. bolletii CIP 108541	14.3	[11.5 - 17.7]	19.1	[16.9 - 21.5]	14.5	[12.1 - 17.3]	2.36
BN1956	Mycobacterium chelonae DSM 43804	14.7	[11.9 - 18.2]	19.1	[17.0 - 21.5]	14.9	[12.4 - 17.7]	3.19
BN1956	Mycobacterium abscessus subsp. massiliense CCUG 48898	14.6	[11.7 - 18.0]	19.1	[16.9 - 21.5]	14.7	[12.2 - 17.6]	3.02
SNSK5	Mycobacterium abscessus subsp. bolletii CCUG 50184	14.3	[11.5 - 17.7]	19.1	[16.9 - 21.5]	14.5	[12.1 - 17.4]	2.4
BN1956	Mycobacterium chelonae ATCC 35752	14.8	[11.9 - 18.2]	19.1	[17.0 - 21.5]	14.9	[12.4 - 17.7]	3.16
BN1985	Mycobacterium abscessus subsp. bolletii CIP 108541	14.3	[11.4 - 17.6]	19.1	[16.9 - 21.5]	14.4	[12.0 - 17.3]	2.18
N041	Mycobacterium salmoniphilum DSM 43276	14.6	[11.7 - 18.0]	19	[16.9 - 21.4]	14.7	[12.3 - 17.6]	3.41
N041	Mycobacterium salmoniphilum ATCC 13758	14.6	[11.7 - 18.0]	19	[16.8 - 21.4]	14.7	[12.2 - 17.5]	3.42
BN1984	Mycobacterium salmoniphilum ATCC 13758	14.6	[11.7 - 18.0]	19	[16.8 - 21.4]	14.7	[12.2 - 17.5]	3.42
BN1984	Mycobacterium salmoniphilum DSM 43276	14.6	[11.7 - 18.0]	19	[16.9 - 21.4]	14.7	[12.3 - 17.6]	3.41
