# Supplementary material for: Unveiling Insights into the Whole Genome Sequencing of Mycobacterium spp. Isolated from Siamese Fighting Fish (Betta splendens)
Source: Animals (Basel). 2024 Oct 1;14(19):2833. doi: 10.3390/ani14192833 (PMC11476334; doi:10.3390/ani14192833)
Supplement: Supplementary file 1 [file animals-14-02833-s001.zip › Supplementary Material Table S2-Strains for phylogeny.xlsx]

## Sheet: Sheet1
Type Strain Genome Server
TYGS ID	Kind	Species cluster	Subspecies cluster	Preferred name	Deposit	Authority	Other deposits	Synonymous taxon names	Base pairs	Percent G+C	No. proteins	Goldstamp	Bioproject accession	Biosample accession	Assembly accession	IMG OID	BacDive
108332	type strain	1	0	'Mycobacterium dioxanotrophicus'	PH-06	He et al. 2017		Mycobacterium dioxanotrophicus	8080416	66.46	7866		PRJNA224116	SAMN06134492	GCF_002157835		species page
108977	type strain	2	1	Mycobacterium llatzerense	MG13	Gomila et al. 2008	CCUG 54744; CECT 7273; DSM 45343; JCM 16229	Mycobacterium llatzerense; Mycolicibacterium llatzerense	6571153	66.3	6397		PRJNA224116	SAMN04954894	GCF_025331195		strain page
11094	type strain	3	2	Mycobacterium aquaticum	DSM 104277T	Hashemi Shahraki et al. 2017	CIP 111198; RW6	Mycobacterium aquaticum	7927592	66.48	7626		PRJNA224116	SAMN06064228	GCF_002086485		strain page
11131	type strain	4	3	Mycobacterium stephanolepidis	NJB0901	Fukano et al. 2017	KCTC 39843; JCM 31611	Mycobacterium stephanolepidis	4994485	63.95	4981	Gp0303078	PRJDB5828	SAMD00081530	GCA_002356335		strain page
11988	type strain	5	10	Mycobacterium phocaicum	DSM 45104	Adékambi et al. 2006	CIP 108542; CCUG 50185; DSM 45104; JCM 15301; N4	Mycobacterium phocaicum; Mycolicibacterium phocaicum	5769270	67.08	5390		PRJNA429429	SAMN08339097	GCA_005670655		strain page
157815	type strain	5	10	Mycobacterium phocaicum	JCM 15301	Adékambi et al. 2006	CIP 108542; CCUG 50185; DSM 45104; JCM 15301; N4	Mycobacterium phocaicum; Mycolicibacterium phocaicum	5853197	67.05	5691		PRJDB7717	SAMD00153196	GCA_010731115		strain page
120075	type strain	6	4	Mycolicibacterium aurantiacum	3033	Pan et al. 2022	MCCC 1K04526; KCTC 49712; B 3033	Mycolicibacterium aurantiacum	11011331	68.1	10263		PRJNA597954	SAMN13693881	GCA_019710595		species page
120166	type strain	7	5	'Mycobacterium adipatum'	YC-RL4T	Deng et al. 2023	CGMCC 1.62027; CPCC 205684	Mycobacterium adipatum	6053985	67.4	5634		PRJNA320914	SAMN04959083	GCA_001644575		species page
133088	type strain	8	32	Mycobacterium farcinogenes	DSM 43637	Chamoiseau 1973	ATCC 35753; CCUG 21047; JCM 15463; NCTC 10955; IEMVT 75	Mycobacterium farcinogenes; Mycolicibacterium farcinogenes	5916862	67.28	4650		PRJNA646947	SAMN15569018	GCA_025821245		strain page
5137	type strain	8	32	Mycobacterium houstonense	ATCC 49403	Schinsky et al. 2004 emend. Nouioui et al. 2018	DSM 44676; JCM 15656; W5198	Mycobacterium houstonense; Mycolicibacterium houstonense	6383321	66.96	6407	Gp0150602	PRJEB13221	SAMEA3913388	GCA_900078665		strain page
133101	type strain	9	6	Mycobacterium porcinum	DSM 44242	Tsukamura et al. 1983	CIP 105392; ATCC 33776; CCUG 37674; JCM 6378; E10241-1	Mycobacterium porcinum; Mycolicibacterium porcinum	6961678	66.74	6549		PRJNA646947	SAMN15568926	GCA_025823105		strain page
133132	type strain	10	7	'Mycobacterium barrassiae'	CCUG 50398	Adékambi et al. 2006	CIP 108545; N7	Mycobacterium barrassiae	5895622	65.9	5637		PRJNA646947	SAMN15568944	GCA_025822765		strain page
138402	type strain	11	38	Mycobacterium senegalense	DSM 43656	(Chamoiseau 1973) Chamoiseau 1979	CIP 104941; ATCC 35796; CCUG 21001; JCM 15467; NCTC 10956; IEMVT 378	Mycobacterium farcinogenes subsp. senegalense; Mycobacterium senegalense; Mycolicibacterium senegalense	6074552	66.57	5784		PRJNA224116	SAMN15568935	GCA_025822895		strain page
157896	type strain	11	38	Mycobacterium conceptionense	CCUG 50187	Adékambi et al. 2006 emend. Nouioui et al. 2018	CIP 108544; CCUG 50187; DSM 45102; JCM 15299; D16	Mycobacterium conceptionense; Mycolicibacterium conceptionense	6462048	66.45	6026		PRJNA299467	SAMN04216919	GCA_002102065		strain page
3160	type strain	11	38	Mycobacterium conceptionense	D16	Adékambi et al. 2006 emend. Nouioui et al. 2018	CIP 108544; CCUG 50187; DSM 45102; JCM 15299; D16	Mycobacterium conceptionense; Mycolicibacterium conceptionense	6381535	66.29	7093	Gp0102142	PRJEB5740	SAMEA3305051	GCA_001052995		strain page
U542985	user strain	11	38	BN1985					6818352	66.29	6631
U542986	user strain	11	38	SNSK5					6342755	66.47	6101
153681	type strain	12	8	'Mycobacterium hackensackense'	DSM 44833	Hong et al. 2003	147-0552; ATCC BAA-823	Mycobacterium hackensackense	6700351	67.02	6555		PRJNA224116	SAMN15568952	GCF_025822555		species page
157787	type strain	13	20	Mycobacterium moriokaense	JCM 6375	Tsukamura et al. 1986 emend. Nouioui et al. 2018	CIP 105393; ATCC 43059; CCUG 37671; DSM 44221; JCM 6375; VKM Ac-1183; NCH E11715	Mycobacterium moriokaense; Mycolicibacterium moriokaense	6225779	66.01	6133		PRJDB7717	SAMD00153165	GCA_010726085		strain page
22031	type strain	13	20	Mycobacterium moriokaense	CIP 105393	Tsukamura et al. 1986 emend. Nouioui et al. 2018	CIP 105393; ATCC 43059; CCUG 37671; DSM 44221; JCM 6375; VKM Ac-1183; NCH E11715	Mycobacterium moriokaense; Mycolicibacterium moriokaense	6217364	66.02	6102		PRJNA224116	SAMN06064251	GCF_002086395		strain page
157795	type strain	14	18	Mycobacterium boenickei	JCM 15653	Schinsky et al. 2004 emend. Nouioui et al. 2018	CIP 107829; ATCC 49935; CCUG 47580; DSM 44677; JCM 15653; W5998	Mycobacterium boenickei; Mycolicibacterium boenickei	6585921	66.83	6355		PRJDB7717	SAMD00153197	GCA_010731295		strain page
157934	type strain	14	18	Mycobacterium boenickei	CCUG 47580	Schinsky et al. 2004 emend. Nouioui et al. 2018	CIP 107829; ATCC 49935; CCUG 47580; DSM 44677; JCM 15653; W5998	Mycobacterium boenickei; Mycolicibacterium boenickei	6530281	66.85	6214		PRJNA354248	SAMN07733416	GCA_002553535		strain page
21338	type strain	14	18	Mycobacterium boenickei	CIP 107829	Schinsky et al. 2004 emend. Nouioui et al. 2018	CIP 107829; ATCC 49935; CCUG 47580; DSM 44677; JCM 15653; W5998	Mycobacterium boenickei; Mycolicibacterium boenickei	6506908	66.77	6266	Gp0377659	PRJEB19486	SAMEA92028418	GCA_900166915		strain page
157799	type strain	15	9	Mycobacterium litorale	JCM 17423	Zhang et al. 2012	CGMCC 4.5724; DSM 45785; JCM 17423; F4	Mycobacterium litorale; Mycolicibacterium litorale	5579510	68.92	5387		PRJDB7717	SAMD00153207	GCA_010731695		strain page
157823	type strain	16	24	Mycobacterium canariasense	JCM 15298	Jiménez et al. 2004	502329; CIP 107998; CCUG 47953; DSM 44828; JCM 15298	Mycobacterium canariasense; Mycolicibacterium canariasense	6729520	67.6	6852		PRJDB4227	SAMD00041173	GCA_001570445		strain page
22301	type strain	16	24	Mycobacterium canariasense	CCUG 47953	Jiménez et al. 2004	502329; CIP 107998; CCUG 47953; DSM 44828; JCM 15298	Mycobacterium canariasense; Mycolicibacterium canariasense	6755573	67.59	6807		PRJNA224116	SAMN04216915	GCF_002101555		strain page
157857	type strain	17	19	Mycobacterium salmoniphilum	DSM 43276	(ex Ross 1960) Whipps et al. 2007 emend. Nouioui et al. 2018	ATCC 13758; DSM 43276; SC	Mycobacterium salmoniphilum; Mycobacteroides salmoniphilum	4776697	64.29	4625		PRJNA414709	SAMN07807803	GCA_004924335		strain page
21612	type strain	17	19	Mycobacterium salmoniphilum	ATCC 13758	(ex Ross 1960) Whipps et al. 2007 emend. Nouioui et al. 2018	ATCC 13758; DSM 43276; SC	Mycobacterium salmoniphilum; Mycobacteroides salmoniphilum	4766268	64.29	4640	Gp0370222	PRJNA224116	SAMN05186798	GCF_002013685		strain page
14274	type strain	18	11	Mycobacterium saopaulense	EPM10906	Nogueira et al. 2015	LMG 28586; CCUG 66554; EPM 10906; INCQS 733	Mycobacterium saopaulense; Mycobacteroides saopaulense	4649175	64.8	4349	Gp0258852	PRJNA268854	SAMN03225541	GCA_001456355		strain page
157930	type strain	18	11	Mycobacterium saopaulense	CCUG 66554	Nogueira et al. 2015	LMG 28586; CCUG 66554; EPM 10906; INCQS 733	Mycobacterium saopaulense; Mycobacteroides saopaulense	5199492	64.58	5130		PRJNA354248	SAMN06064258	GCA_002086715		strain page
157973	type strain	19	12	Mycobacterium abscessus	NCTC 13031	(Moore and Frerichs 1953) Kusunoki and Ezaki 1992 emend. Tortoli et al. 2016	CIP 104536; ATCC 19977; CCUG 20993; DSM 43491; DSM 44196; JCM 13569; NCTC 13031; Hauduroy L948; L948; TMC 1543	Mycobacterium abscessus; Mycobacterium abscessus subsp. abscessus; Mycobacterium chelonae subsp. abscessus; Mycobacteroides abscessus; Mycobacteroides abscessus subsp. abscessus	5090566	64.15	4980		PRJEB6403	SAMEA4017704	GCA_900453225		strain page
157888	type strain	19	13	Mycobacterium abscessus subsp. bolletii	CCUG 50184	(Adékambi et al. 2006) Leao et al. 2011 emend. Nouioui et al. 2018	CIP 108541; CCUG 50184; DSM 45149; JCM 15297; BD	Mycobacterium abscessus subsp. bolletii; Mycobacterium bolletii; Mycobacteroides abscessus subsp. bolletii	5053463	64.06	4856		PRJNA281565	SAMN03491845	GCA_006409125		strain page
158047	type strain	19	13	Mycobacterium abscessus subsp. bolletii	CIP 108541	(Adékambi et al. 2006) Leao et al. 2011 emend. Nouioui et al. 2018	CIP 108541; CCUG 50184; DSM 45149; JCM 15297; BD	Mycobacterium abscessus subsp. bolletii; Mycobacterium bolletii; Mycobacteroides abscessus subsp. bolletii	4979480	64.11	4896		PRJNA261046	SAMN03068289	GCA_001792615		strain page
158048	type strain	19	33	Mycobacterium abscessus subsp. massiliense	CIP 108297	(Adékambi et al. 2006) Tortoli et al. 2016 emend. Nouioui et al. 2018	CIP 108297; KCTC 19086; CCUG 48898; DSM 45103; JCM 15300	Mycobacterium abscessus subsp. massiliense; Mycobacterium massiliense; Mycobacteroides abscessus subsp. massiliense	4885637	64.14	4834		PRJNA261046	SAMN03068290	GCA_001792625		subspecies page
6114	type strain	19	33	Mycobacterium abscessus subsp. massiliense	CCUG 48898	(Adékambi et al. 2006) Tortoli et al. 2016 emend. Nouioui et al. 2018	CIP 108297; KCTC 19086; CCUG 48898; DSM 45103; JCM 15300	Mycobacterium abscessus subsp. massiliense; Mycobacterium massiliense; Mycobacteroides abscessus subsp. massiliense	4969770	64.09	4828	Gp0036103	PRJNA73693	SAMN02470910	GCA_000239055	2526164611	subspecies page
6116	type strain	19	33	Mycobacterium abscessus subsp. massiliense	JCM 15300	(Adékambi et al. 2006) Tortoli et al. 2016 emend. Nouioui et al. 2018	CIP 108297; KCTC 19086; CCUG 48898; DSM 45103; JCM 15300	Mycobacterium abscessus subsp. massiliense; Mycobacterium massiliense; Mycobacteroides abscessus subsp. massiliense	4978382	64.09	4950	Gp0070852	PRJDB747	AP014547	GCA_000497265	2579778727	subspecies page
16068	type strain	20	14	Mycobacterium syngnathidarum	27335	Fogelson et al. 2018	ATCC TSD-89; DSM 105112	Mycobacterium syngnathidarum	6308756	66.21	5898	Gp0367581	PRJNA347845	SAMN05897976	GCA_001942625		strain page
157794	type strain	21	15	Mycobacterium aubagnense	JCM 15296	Adékambi et al. 2006	CIP 108543; CCUG 50186; DSM 45150; JCM 15296; U8	Mycobacterium aubagnense; Mycolicibacterium aubagnense	6321928	66.33	6224		PRJDB7717	SAMD00153195	GCA_010730955		strain page
17957	type strain	21	15	Mycobacterium aubagnense	DSM 45150	Adékambi et al. 2006	CIP 108543; CCUG 50186; DSM 45150; JCM 15296; U8	Mycobacterium aubagnense; Mycolicibacterium aubagnense	6181208	66.35	5952		PRJNA224116	SAMN08339098	GCA_005670695		strain page
158059	type strain	22	28	Mycobacterium chelonae	DSM 43804	Bergey et al. 1923 emend. Nouioui et al. 2018	CIP 104535; ATCC 35752; CCUG 47445; DSM 43804; JCM 6388; NCTC 946; CM 6388	Mycobacterium chelonae; Mycobacterium chelonae subsp. chelonae; Mycobacteroides chelonae	5030282	63.92	4903		PRJNA508902	SAMN10532726	GCA_004355245		strain page
19025	type strain	22	28	Mycobacterium chelonae	ATCC 35752	Bergey et al. 1923 emend. Nouioui et al. 2018	CIP 104535; ATCC 35752; CCUG 47445; DSM 43804; JCM 6388; NCTC 946; CM 6388	Mycobacterium chelonae; Mycobacterium chelonae subsp. chelonae; Mycobacteroides chelonae	4895827	63.95	4489	Gp0095616	PRJNA251569	SAMN02837161	GCA_000971805		strain page
3158	type strain	22	28	Mycobacterium chelonae	CCUG 47445	Bergey et al. 1923 emend. Nouioui et al. 2018	CIP 104535; ATCC 35752; CCUG 47445; DSM 43804; JCM 6388; NCTC 946; CM 6388	Mycobacterium chelonae; Mycobacterium chelonae subsp. chelonae; Mycobacteroides chelonae	5029817	63.92	4726	Gp0149893	PRJNA237578	SAMN02630629	GCA_001632805		strain page
19258	type strain	23	16	Mycobacterium brisbanense	JCM 15654	Schinsky et al. 2004	ATCC 49938; CCUG 47584; DSM 44680; W6743	Mycobacterium brisbanense; Mycolicibacterium brisbanense	7382849	66.61	7129	Gp0144883	PRJDB4227	SAMD00041172	GCA_001570425		strain page
17092	type strain	24	37	Mycobacterium chelonae subsp. bovis	QIA-37	Kim et al. 2017	KCTC 39630; JCM 30986; QIA-41	Mycobacterium chelonae subsp. bovis	4855372	64.14	4645	Gp0109028	PRJNA263852	SAMN04613683	GCA_001611855		strain page
20780	type strain	24	37	Mycobacterium chelonae subsp. gwanakae	MOTT36W	Kim et al. 2018	KCTC 29127; JCM 32454	Mycobacterium chelonae subsp. gwanakae	5106636	64.12	4991	Gp0380622	PRJNA224116	SAMN09770287	GCF_003390495		strain page
U542983	user strain	24	37	BN1983					5056078	64.18	4911
20967	type strain	25	17	Mycobacterium fluoranthenivorans	DSM 44556	Hormisch et al. 2006	CIP 108203; JCM 14741; FA4	Mycobacterium fluoranthenivorans; Mycolicibacterium fluoranthenivorans	6408998	66.98	6266	Gp0325154	PRJNA546934	SAMN12024888	GCA_011758805	2821251827	strain page
22079	type strain	26	21	Mycobacterium bacteremicum	DSM 45578	Brown-Elliott et al. 2012	ATCC 25791	Mycobacterium bacteremicum; Mycolicibacterium bacteremicum	5952041	68.1	5678		PRJNA224116	SAMN06064232	GCF_002086115		strain page
22197	type strain	27	22	Mycobacterium wolinskyi	ATCC 700010	Brown et al. 1999 emend. Nouioui et al. 2018	CIP 106348; CCUG 47168; DSM 44493; JCM 13393; MO739	Mycobacterium wolinskyi; Mycolicibacterium wolinskyi	7516859	66.42	7073		PRJNA299467	SAMN04216957	GCA_002101965		strain page
22281	type strain	28	23	Mycobacterium iranicum	DSM 45541	Shojaei et al. 2013 emend. Nouioui et al. 2018	CCUG 62053; JCM 17461; M05	Mycobacterium iranicum; Mycolicibacterium iranicum	6335651	66.1	6096		PRJNA224116	SAMN04216933	GCF_002101705		strain page
2588	type strain	29	25	Mycobacterium rutilum	DSM 45405	Hennessee et al. 2009 emend. Nouioui et al. 2018	CIP 109271; ATCC BAA-1375; JCM 16371; czh-117	Mycobacterium rutilum; Mycolicibacterium rutilum	5987831	68.42	5822	Gp0116635	PRJNA303803	SAMN04489835	GCA_900108565	2636415969	strain page
16326	type strain	30	26	Mycobacterium fortuitum	DSM 46621	da Costa Cruz 1938 emend. Nouioui et al. 2018	6841; CIP 104534; ATCC 6841; CCUG 20994; DSM 46621; JCM 6387; IFO 13159; IFO (now NBRC) 13159; NBRC 13159; NCTC 10394	Mycobacterium fortuitum; Mycobacterium fortuitum subsp. fortuitum; Mycolicibacterium fortuitum; Mycolicibacterium fortuitum subsp. fortuitum	6294841	66.22	6241	Gp0024153	PRJNA170443	SAMN02470125	GCA_000295855	2519899744	strain page
19259	type strain	30	26	Mycobacterium fortuitum subsp. acetamidolyticum	JCM 6368	Tsukamura et al. 1986	CIP 105423; ATCC 35931; DSM 44220; NCH E11620	Mycobacterium fortuitum subsp. acetamidolyticum; Mycolicibacterium fortuitum subsp. acetamidolyticum	7101703	66.02	6981	Gp0386333	PRJDB4227	SAMD00041174	GCA_001570465		strain page
2743	type strain	30	26	Mycobacterium fortuitum	ATCC 6841	da Costa Cruz 1938 emend. Nouioui et al. 2018	6841; CIP 104534; ATCC 6841; CCUG 20994; DSM 46621; JCM 6387; IFO 13159; IFO (now NBRC) 13159; NBRC 13159; NCTC 10394	Mycobacterium fortuitum; Mycobacterium fortuitum subsp. fortuitum; Mycolicibacterium fortuitum; Mycolicibacterium fortuitum subsp. fortuitum	5900152	66.37	3211	Gp0143300	PRJNA304096	SAMN04295031	GCA_001475495		strain page
157790	type strain	31	27	Mycobacterium mageritense	JCM 12375	Domenech et al. 1997 emend. Nouioui et al. 2018	938; CIP 104973; ATCC 700351; CCUG 37984; DSM 44476; JCM 12375	Mycobacterium mageritense; Mycolicibacterium mageritense	8006721	66.92	7831		PRJDB7717	SAMD00153174	GCA_010727475		strain page
2752	type strain	31	27	Mycobacterium mageritense	CIP 104973	Domenech et al. 1997 emend. Nouioui et al. 2018	938; CIP 104973; ATCC 700351; CCUG 37984; DSM 44476; JCM 12375	Mycobacterium mageritense; Mycolicibacterium mageritense	7966607	66.95	7675	Gp0100984	PRJEB5749	SAMEA3138978	GCA_000612825		strain page
3161	type strain	32	29	Mycobacterium cosmeticum	DSM 44829	Cooksey et al. 2004 emend. Nouioui et al. 2018	CIP 108170; ATCC BAA-878; JCM 14739; LTA-388	Mycobacterium cosmeticum; Mycolicibacterium cosmeticum	6462090	68.24	6281	Gp0100982	PRJEB5748	SAMEA3138996	GCA_000613185		strain page
U542984	user strain	32	39	BN1984					7557134	67.7	7393
U542987	user strain	32	39	N041					7556912	67.7	7391
3164	type strain	33	30	Mycobacterium neworleansense	ATCC 49404	Schinsky et al. 2004 emend. Nouioui et al. 2018	DSM 44679; JCM 15659; W6705	Mycobacterium neworleansense; Mycolicibacterium neworleansense	6287317	66.85	5997	Gp0143714	PRJEB9831	SAMEA3481574	GCA_001245615		strain page
157886	type strain	34	31	Mycobacterium chlorophenolicum	DSM 43826	(Apajalahti et al. 1986) Häggblom et al. 1994 emend. Nouioui et al. 2018	CIP 104189; NRRL B-16528; ATCC 49826; DSM 43826; JCM 7439; IFO 15527; IFO (now NBRC) 15527; NBRC 15527; IEGM 559; HAMBI 2278; PCP-I	Mycobacterium chlorophenolicum; Mycolicibacterium chlorophenolicum; Rhodococcus chlorophenolicus	7378570	68.43	7127	Gp0120608	PRJNA274376	SAMN03327461	GCA_001044235		strain page
4125	type strain	34	31	Mycobacterium chlorophenolicum	NBRC 15527	(Apajalahti et al. 1986) Häggblom et al. 1994 emend. Nouioui et al. 2018	CIP 104189; NRRL B-16528; ATCC 49826; DSM 43826; JCM 7439; IFO 15527; IFO (now NBRC) 15527; NBRC 15527; IEGM 559; HAMBI 2278; PCP-I	Mycobacterium chlorophenolicum; Mycolicibacterium chlorophenolicum; Rhodococcus chlorophenolicus	7330216	68.45	7081	Gp0024504	PRJDB464	SAMD00046518	GCA_001552315		strain page
71283	type strain	35	34	Mycobacterium pyrenivorans	DSM 44605	Derz et al. 2004	17A3; NRRL B-24349; JCM 15927	Mycobacterium pyrenivorans; Mycolicibacterium pyrenivorans	6658048	67.3	6509		PRJNA224116	SAMN15568999	GCA_025821625		strain page
2753	type strain	36	35	Mycobacterium neoaurum	DSM 44074	Tsukamura 1972	CIP 105387; ATCC 25795; CCUG 37665; DSM 44074; JCM 6365; NCTC 10818; HAMBI 2273	Mycobacterium neoaurum; Mycolicibacterium neoaurum	5504703	66.62	5274	Gp0036864	PRJEB1060	SAMEA3139061	GCA_000724065		strain page
9441	type strain	36	35	Mycobacterium neoaurum	ATCC 25795	Tsukamura 1972	CIP 105387; ATCC 25795; CCUG 37665; DSM 44074; JCM 6365; NCTC 10818; HAMBI 2273	Mycobacterium neoaurum; Mycolicibacterium neoaurum	5456488	66.69	5182	Gp0093705	PRJNA244824	SAMN02729281	GCA_000691525	2582581012	strain page
U542982	user strain	37	36	BN1956					6369566	67.11	6081
