# Supplementary material for: Unveiling Insights into the Whole Genome Sequencing of Mycobacterium spp. Isolated from Siamese Fighting Fish (Betta splendens)
Source: Animals (Basel). 2024 Oct 1;14(19):2833. doi: 10.3390/ani14192833 (PMC11476334; doi:10.3390/ani14192833)
Supplement: Supplementary file 1 [file animals-14-02833-s001.zip › Supplementary Material Table S3-Plasmids.xlsx]

## Sheet: Plasmids
Isolate	Contig	Match	Size (bp)
Mycobacterium sp.-BN1956	Contig_9_51.628	Mycolicibacterium aubagnense (taxid 319707)	30411
	Contig_22_726.655	Mycobacterium (taxid 1763)	904
	Contig_62_863.085	Mycolicibacterium sp. TY66 (taxid 2755560)	1422
	Contig_73_96.2683	Mycolicibacterium aubagnense (taxid 319707)	23500
M. chelonae-BN1983	No Hit	No Hit	NA
M. cosmeticum-BN1984	Contig_1_206.547_Circ	Mycobacterium sp. MS1601 (taxid 1936029)	27851
	Contig_14_161.928	Mycolicibacterium poriferae (taxid 39694)	31074
	Contig_25_151.98	Mycobacterium sp. MS1601 (taxid 1936029)	46753
	Contig_29_162.154	Mycobacterium frederiksbergense (taxid 117567)	124711
	Contig_37_180.095	Mycolicibacterium gilvum Spyr1 (taxid 278137)	182189
	Contig_44_172.727	unclassified (taxid 0)	3922
	Contig_47_137.195	Mycolicibacterium madagascariense (taxid 212765)	22935
	Contig_55_640.877	Mycolicibacterium gilvum Spyr1 (taxid 278137)	1422
	Contig_57_140.105	Mycolicibacterium gilvum Spyr1 (taxid 278137)	5236
M.conceptionense-BN1985	Contig_1_649.299_Circ	Mycolicibacterium boenickei (taxid 146017)	16529
	Contig_3_226.401	Mycolicibacterium farcinogenes (taxid 1802)	14407
	Contig_11_249.802	Mycobacterium dioxanotrophicus (taxid 482462)	8684
	Contig_12_130.021	Mycolicibacterium chubuense NBB4 (taxid 710421)	718
	Contig_13_241.995	Mycobacteroides abscessus subsp. abscessus (taxid 1185650)	57819
	Contig_15_227.387	Mycobacteroides abscessus subsp. abscessus (taxid 1185650)	239935
	Contig_27_133.399	Mycobacterium dioxanotrophicus (taxid 482462)	100819
	Contig_31_416.395	Mycobacterium dioxanotrophicus (taxid 482462)	547
M.conceptionense-SNSK5	Contig_9_124.299	Mycobacteroides abscessus subsp. bolletii 50594 (taxid 1303024)	196021
	Contig_11_249.044	Mycobacteroides abscessus subsp. bolletii 50594 (taxid 1303024)	10704
M.cosmeticum-N041	Contig_1_151.062_Circ	Mycobacterium sp. MS1601 (taxid 1936029)	27851
	Contig_5_52.209	Mycolicibacterium poriferae (taxid 39694)	1790
	Contig_8_59.8028	Mycobacterium sp. MS1601 (taxid 1936029)	46856
	Contig_17_67.7592	Mycolicibacterium gilvum Spyr1 (taxid 278137)	182193
	Contig_20_59.9992	Mycolicibacterium poriferae (taxid 39694)	29028
	Contig_28_51.89	Mycolicibacterium gilvum Spyr1 (taxid 278137)	5104
	Contig_46_173.452	unclassified (taxid 0)	3922
	Contig_50_140.525	Mycolicibacterium madagascariense (taxid 212765)	22935
	Contig_58_611.766	Mycolicibacterium gilvum Spyr1 (taxid 278137)	1422
