# Supplementary material for: Unveiling Insights into the Whole Genome Sequencing of Mycobacterium spp. Isolated from Siamese Fighting Fish (Betta splendens)
Source: Animals (Basel). 2024 Oct 1;14(19):2833. doi: 10.3390/ani14192833 (PMC11476334; doi:10.3390/ani14192833)
Supplement: Supplementary file 1 [file animals-14-02833-s001.zip › Supplementary Material Table S4-Virulence_factors.xlsx]

## Sheet: Sheet1
VFclass	Virulence factors	Related genes	Mycobacterium sp.-BN1956	M. chelonae-BN1983	M. cosmeticum-BN1984	M.conceptionense-BN1985	M.conceptionense-SNSK5	M.cosmeticum-N041
Amino acid and purine metabolism	Glutamine synthesis	glnA1	orf00714	orf01025	orf06076	orf05867	orf03385	orf06338
	Leucine synthesis	leuD	orf02810	orf00702	orf06948	orf00873	orf00376	orf07210
	Lysine synthesis	lysA	orf05433	orf01457	orf03974	orf06239	orf03773	orf04580
	Proline synthesis	proC	orf03334	orf04697	orf05698	orf05049	orf02939	orf05961
	Purine synthesis	purC	orf01018	orf00292	orf04915	orf03830	orf00958	orf05104
	Tryptophan synthesis	trpD	-	orf02785	orf06042	-	-	orf06304
Anaerobic respiration	Fused nitrate reductase	narX	-	-	-	-	-	-
	Nitrate reductase	narG	orf01843; orf05846	-	-	orf00056; orf06431	orf00032; orf03965	-
		narH	orf01842; orf05845	-	-	orf00057; orf06430	orf00033; orf03964	-
		narI	orf01840; orf05843	-	orf01250	orf00059; orf06428	orf00035; orf03962	orf00234
		narJ	orf05844	-	-	orf06429	orf03963	-
	Nitrate/nitrite transporter	narK2	orf00627	orf04212	orf00332	orf06432	orf03966	orf00523
Anti-apoptosis factor	NuoG	nuoG	orf05266	orf00867	orf02180; orf06655	orf01198	orf01594	orf02680; orf06917
Catabolism of cholesterol	Cyp125	cyp125	orf02073; orf03626; orf03922	orf00212; orf00214; orf01677; orf02046	orf01167; orf04779; orf04908	orf00041; orf03841; orf05543; orf06839	orf00018; orf00969; orf05895; orf06091	orf01813; orf04968; orf05097
	FadE28	fadE28	orf03625	orf00215	orf04780	orf00040	orf00017	orf04969
	FadE29	fadE29	orf03624	orf00216	orf04781	orf00039	orf00016	orf04970
Cell surface components	Carboxylesterase	caeA	orf00354; orf00355	orf01037; orf01039	orf06085	orf05893; orf05895	orf03410; orf03411	orf06347
	Exported repetitive protein	erp	orf01857	orf01975	orf00604	orf00533	orf04591	orf00796
	GPL locus	Undetermined	-	orf04818	-	orf02365	orf05525	-
		Undetermined	-	-	orf03853	orf05216	orf03013	orf05554
		Rv0926	orf04401	-	orf01466	orf02100	orf05804	orf01966
		atf	-	orf03713; orf04126; orf04810; orf04814	-	orf01535	orf01924	-
		ecf	-	-	orf03870	orf05217	orf03014	orf05571
		fad23	orf02332	orf00511	orf00250; orf01460	orf02095; orf03316	orf05280; orf05809	orf00441; orf01960
		fadE5	orf04402	orf02551	orf01467; orf01500	orf02101	orf05803	orf01967; orf02000
		fmt	orf04644	orf04807	-	orf02354	orf05534	-
		gap-like	orf02333	orf00510	orf01459	orf02094	orf05810	orf01959
		gap	-	orf04800	-	orf02348	orf05539	-
		gtf1	-	orf04811	-	orf02358	orf05531	-
		gtf2	orf01104	orf02311; orf02312; orf04808	orf00252	orf02355; orf03319	orf05283; orf05533	orf00443
		gtf3	-	orf04816	-	orf02361	orf05529	-
		mbtH	-	-	-	orf02351	orf05536	-
		mmpL10	orf02336	orf00513	orf01462	orf02097	orf05807	orf01962
		mmpL4a	orf02519; orf02736	orf01480; orf02263; orf02302; orf02303; orf02904; orf02906; orf03954; orf04820	orf01870; orf02054; orf02483; orf06167	orf02010; orf02367; orf03927; orf03928; orf05168; orf05180	orf01053; orf01054; orf02385; orf04673; orf04683; orf05523	orf02370; orf02554; orf02983; orf06429
		mmpL4b	orf00448; orf00842; orf02046; orf05664; orf05697	orf02644; orf03044; orf03795; orf04819	orf00704; orf01997; orf02391; orf03803; orf06702	orf02110; orf02366; orf05384	orf01557; orf05524; orf05794; orf05937	orf00896; orf02497; orf02891; orf05504; orf06964
		mmpS4	orf05665	orf02301; orf03045; orf03955; orf04821	orf03802	orf02368; orf03929; orf05383; orf05574	orf01055; orf05522; orf05674; orf05936; orf06121	orf05503
		mps1	orf01938; orf01939	orf00775; orf02295; orf02318; orf03251; orf03252; orf03268; orf04803	orf01653; orf01654; orf01799; orf03811	orf02350; orf03115; orf03116	orf05085; orf05086; orf05537	orf02153; orf02154; orf02299; orf05512
		mps2	orf03063	orf04801	-	orf00976; orf02349	orf00476; orf05538	-
		papA3	orf02337	orf00514; orf03047	orf01463	orf02098	orf05806	orf01963
		pe	orf02335	orf00512	orf01461	orf02096	orf05808	orf01961
		pks	orf02338	orf00515	orf01465	orf02099	orf05805	orf01965
		rmlA	orf02328; orf04399	orf04817	orf01444	orf02363	orf05527	orf01944
		rmlB	-	orf04815	-	-	-	-
		rmt2	-	orf04813	-	-	-	-
		rmt3	-	orf04809	-	orf02356	orf05532	-
		rmt4	-	orf04812	-	orf02359	orf05530	-
	Heparin-binding hemagglutinin	hbhA	orf03360	orf04784	orf05719	orf05024	orf02916	orf05982
	Laminin-binding protein LBP21/Hlp	Undetermined	-	-	-	-	-	-
	Lipoprotein	lprG	orf02656	orf03428	orf07681	orf03238	orf05204	orf01364
	Methyltransferase	mmaA4	orf01021; orf03379; orf05892	-	-	-	-	-
	Mycolic acid trans-cyclopropane synthetase	cmaA2	-	orf04542	-	orf01819	orf02201	-
	MymA operon	adhD	orf03145	orf00805	orf00378	orf03202; orf05739	orf03255; orf05169	orf00569
		chp	-	-	-	-	-	-
		fadD13	-	-	-	-	-	-
		lipR	-	-	-	-	-	-
		mymA	-	orf02045; orf03790	-	orf06456	orf03991	-
		sadH	-	orf04603	-	-	-	-
		tgs4	-	-	-	-	-	-
	PDIM (phthiocerol dimycocerosate) and PGL (phenolic glycolipid) biosynthesis and transport	Undetermined	-	-	-	-	-	-
		Undetermined	-	-	-	-	-	-
		Undetermined	-	-	-	-	-	-
		Undetermined	-	-	-	-	-	-
		Undetermined	-	-	-	-	-	-
		Undetermined	orf03049	-	-	-	-	-
		Undetermined	-	-	orf05597	orf01127	orf01524	orf05860
		Undetermined	orf00117; orf05139	orf02618	-	-	-	-
		Undetermined	-	-	-	-	-	-
		Undetermined	-	-	-	-	-	-
		Undetermined	-	-	-	-	-	-
		ddrA	orf00778	-	orf00089; orf00271; orf05629	-	-	orf00089; orf00462; orf05892
		ddrB	-	-	orf05630	-	-	orf05893
		drrC	-	-	orf05631	-	-	orf05894
		fadD22	-	-	-	-	-	-
		fadD26	-	-	-	-	-	-
		fadD28	orf01101	-	orf03814	orf03931	orf01057	orf05515
		fadD29	-	-	-	-	-	-
		lppx	-	-	-	-	-	-
		mas	-	-	-	-	-	-
		mmpL7	-	-	-	-	-	-
		papA5	-	orf01482	-	-	-	-
		pks15/1	-	-	-	-	-	-
		pks15	orf03050	-	-	-	-	-
		pks1	-	-	-	-	-	-
		ppsA	-	-	-	-	-	-
		ppsB	-	-	-	-	-	-
		ppsC	-	-	-	-	-	-
		ppsD	-	-	-	-	-	-
		ppsE	-	orf00781	-	-	-	-
		tesA	-	-	-	-	-	-
	Potassium/proton antiporter	kefB	-	-	orf01053	-	-	orf01699
	Proximal cyclopropane synthase of alpha mycolates	pcaA	orf03366; orf03378	orf04789	orf00184	orf01888; orf01889; orf05015	orf02267; orf02268; orf02907	orf00184
	Sulfolipid-1 biosynthesis and transport	mmpL8	orf01103	orf00464	orf00264	orf03320	orf05284	orf00455
		papA1	orf01107	-	orf00247	orf03313	orf05277	orf00438
		papA2	-	orf00461	-	-	-	-
		pks2	orf01108	orf03046	orf00246	orf03933	orf01058	orf00437
		stf0	orf02257	orf01337	orf02557	orf00787	orf00289	orf03057
	Trehalose-recycling ABC transporter	chp1	-	-	-	-	-	-
		fad23	-	-	-	-	-	-
		icl2	orf03883	-	orf07504	orf05395	orf05949	orf01541
		lpqY	orf05531	orf01526	orf02952	orf06361	orf03894	orf03452
		sap	-	-	-	-	-	-
		sugA	orf05530	orf01525	orf02951	orf06360	orf03893	orf03451
		sugB	orf05529	orf01524	orf02950	orf06359	orf03892	orf03450
		sugC	orf05528	orf01523	orf02949; orf03490	orf06358	orf03891	orf03449; orf03989
Copper uptake	Copper exporter	ctpV	orf00762; orf04775; orf05486	orf04674	orf00877; orf02843; orf06587	orf06215; orf06308	orf03749; orf03841	orf01069; orf03343; orf06849
Iron uptake	ABC transporter	irtA	orf00182	-	orf02294	orf02587	orf02518	orf02794
		irtB	orf00183	-	orf02295	orf02588	orf02519	orf02795
	Exochelin (smegmatis)	Undetermined	-	-	-	-	-	-
		Undetermined	-	-	-	-	-	-
		exiT	-	-	-	-	-	-
		fxbA	orf05879	-	orf00294	-	-	orf00485
		fxbBC	-	-	-	-	-	-
		fxuA	-	-	-	-	-	-
		fxuB	-	-	-	-	-	-
		fxuC	-	-	-	-	-	-
		fxuD	-	-	-	-	-	-
	Heme uptake	Undetermined	orf00251; orf02174	orf04689	orf01560	orf02062; orf02216	orf05692; orf05841	orf02060
		mmpL11	orf04487	orf02478	orf01561	orf02217	orf05691	orf02061
		mmpL3	orf04480	orf02501	orf01552	orf02207	orf05700	orf02052
	Iron-dependent regulator	ideR	orf02406	orf03188	orf07248	orf02971	orf04944	orf07510
	Mycobactin	Undetermined	orf05216	orf01160	orf06744	orf00131; orf01135; orf06204	orf00105; orf01532; orf03738	orf07006
		fadD33	orf05217	orf01159	orf06634; orf06743	orf00130; orf01136; orf06203	orf00104; orf01533; orf03737	orf06896; orf07005
		fadE14	orf02162; orf05218	orf00806; orf01100	orf00379; orf06742	orf01137; orf05738	orf01534	orf00570; orf07004
		mbtA	orf00189	orf00984	orf02297	orf06061	orf03572	orf02797
		mbtB	orf00190	orf00847	orf02298	orf06060	orf03571	orf02798
		mbtC	orf00192	orf00842; orf01963	orf02300	orf06057	orf03568	orf02800
		mbtD	orf00193	orf00841	orf02301	orf06056	orf03567	orf02801
		mbtE	orf00194	orf00779; orf00782; orf00845	orf02302	orf06055	orf03566	orf02802
		mbtF	orf00195	orf00846; orf04112	orf02303; orf06177	orf06054; orf06848	orf03565; orf05898	orf02803; orf06439
		mbtG	orf00196	orf00987	orf02304	orf06053	orf03564	orf02804
		mbtH	orf00197; orf03064	orf00988; orf02314; orf03266; orf04804	orf02305; orf03810	orf00023; orf06052	orf00002; orf03563	orf02805; orf05511
		mbtI	orf00184	orf00982	orf02296	orf06063	orf03574	orf02796
		mbtJ	orf03459	orf04747	orf02763	orf01040	orf00539	orf03263
		mbtK	orf05220	orf03073	orf06741	orf01138; orf06205	orf01535; orf03739	orf07003
Lipid and fatty acid metabolism	FAS-II	kasB	orf00303	orf02396	orf00465; orf06128	orf01890; orf05925	orf02269; orf03441	orf00657; orf06390
	Isocitrate lyase	icl	orf03368	orf04796	orf00181	orf05013	orf02905	orf00181
	Lipase	lipF	orf01742	orf01692	orf04329	orf06561	orf04160	orf04657
	Lipid phosphatase	sapM	-	-	-	-	-	-
	Pantothenate synthesis	panC	orf01418	orf00141	orf04675	orf00192	orf00161	orf04864
		panD	orf01417	orf00142	orf04676	orf00191	orf00160	orf04865
	Phospholipases C	plcA	-	-	-	-	-	-
		plcB	-	-	-	-	-	-
		plcC	-	-	-	-	-	-
		plcD	-	-	-	-	-	-
Magnesium uptake	Magnesium transport	mgtC	orf00313	orf04256	-	-	-	-
Mammalian cell entry (mce) operons	Mce1	mce1A	orf01779; orf04534; orf04709	-	orf01598; orf01712	orf02277; orf02596; orf03800; orf05248	orf00929; orf02527; orf03043; orf05633	orf02098; orf02212
		mce1B	orf04533	-	orf01597	orf02276	orf05634	orf02097
		mce1C	orf04532	-	orf01596	orf02275	orf05635	orf02096
		mce1D	orf04531	-	orf01595	orf02274	orf05636	orf02095
		mce1E	orf04530	-	-	orf02273	orf05637	-
		mce1F	orf04529	-	orf01593	orf02272	orf05638	orf02093
	Mce2	mce2A	-	-	orf04934	-	-	orf05123
		mce2B	-	-	-	-	-	-
		mce2C	-	-	-	-	-	-
		mce2D	-	-	-	-	-	-
		mce2E	-	-	orf01594	-	-	orf02094
		mce2F	-	-	-	-	-	-
	Mce3	mce3A	orf00336; orf01989	-	orf03120; orf04404; orf05018	-	-	orf03620; orf04270; orf05207
		mce3B	orf00337; orf01988	-	orf03119; orf04403; orf05019	-	-	orf03619; orf04271; orf05208
		mce3C	orf00338; orf01987	-	orf03118; orf04402; orf05020	-	-	orf03618; orf04272; orf05209
		mce3D	orf00339; orf01986	-	orf03117; orf04401; orf05021	-	-	orf03617; orf04273; orf05210
		mce3E	orf00340; orf01985	-	orf03116; orf04400; orf05022	-	-	orf03616; orf04274; orf05211
		mce3F	orf00341; orf01984	-	orf03115; orf05023	-	-	orf03615; orf05212
	Mce4	mce4A	orf02075; orf03564; orf04867	orf04855	orf04853	orf03892	orf01019	orf05042
		mce4B	orf01512; orf03563; orf04866	orf04854	orf04854	orf03891	orf01018	orf05043
		mce4C	orf03562; orf04865	orf04853	orf04855	orf03890	orf01017	orf05044
		mce4D	orf03561; orf04864	orf04852	orf04856	orf03889	orf01016	orf05045
		mce4E	orf01511; orf03560; orf04863	orf04851	orf04857	orf03888	orf01015	orf05046
		mce4F	orf03559; orf04862	orf04850	orf04858	orf03887	orf01014	orf05047
	Mce5	mce5A	-	orf02436; orf02492; orf03482; orf03818	-	orf01937	orf02315	-
		mce5B	orf00731; orf04255; orf04271	orf02406; orf02437; orf02493; orf03481; orf03817	-	orf01936	orf02314	-
		mce5C	-	orf02407; orf02438; orf02494; orf03480; orf03816	-	orf01935	orf02313	-
		mce5D	-	orf02495; orf03815	-	orf01934	orf02312	-
		mce5E	orf01228	orf02206; orf02409; orf02440; orf02496; orf03478; orf03814	orf07134	orf01933	orf02311	orf07396
		mce5F	-	orf02410; orf02497; orf03477; orf03813	-	orf01932	orf02310	-
	Mce6	mce6A	-	orf01156; orf02405	-	orf00127	orf00101	-
		mce6B	-	orf01155	-	orf00126	orf00100	-
		mce6C	-	orf01154	-	orf00125	orf00099	-
		mce6D	orf00729; orf04253; orf04269	orf01153; orf02408; orf02439; orf03479	-	orf00124	orf00098	-
		mce6E	-	orf01152	-	orf00123	orf00097	-
		mce6F	orf04251	orf01151	-	orf00122	orf00096	-
	Mce7	mce7A	-	-	orf01907	-	orf01139	orf02407
		mce7B	-	-	orf01908	orf04482	orf01138	orf02408
		mce7C	-	-	orf01909	orf04481	orf01137	orf02409
		mce7D	-	-	orf01910	orf04480	orf01136	orf02410
		mce7E	-	-	orf01911	orf04479	orf01135	orf02411
		mce7F	-	-	orf01912	orf04478	orf01134	orf02412
	Mce8	mce8A	orf05285	-	orf07341	orf04896	orf02792	orf07603
		mce8B	orf05286	-	orf07342	orf04897	orf02793	orf07604
		mce8C	orf05287	-	orf07343	orf04898	orf02794	orf07605
		mce8D	orf05288	-	orf07344	orf04899	orf02795	orf07606
		mce8E	orf05289	-	orf07345	orf04900	orf02796	orf07607
		mce8F	orf05290	-	orf07346	orf04902	orf02798	orf07608
	Mce9	mce9A	orf01232	-	orf07138	-	-	orf07400
		mce9B	orf01231	-	orf07137	-	-	orf07399
		mce9C	orf01230	-	orf07136	-	-	orf07398
		mce9D	orf01229	-	orf07135	-	-	orf07397
		mce9E	-	-	-	-	-	-
		mce9F	orf01227	orf02441	orf07133	-	-	orf07395
Manganese uptake	P(1)-type Mn2+ transporting ATPase	ctpC	orf05667	orf03042	orf00623	orf00147	orf00119	orf00815
Phagosome arresting	Nucleoside diphosphate kinase	ndk	orf00122	orf01253	orf02098	orf06132	orf03653	orf02598
	PE family protein	PE_PGRS30	-	-	-	-	-	-
	Tyrosine phosphatase	ptpA	orf00326	orf01058	orf06109	orf05911	orf03427	orf06371
Protease	Proteasome-associated proteins	mpa	orf02716	orf00889	orf06227	orf05698	orf03212	orf06489
		pafA	orf02745	orf00914	orf06246	orf05676	orf03192	orf06508
	Zn++ metallophrotease	zmp1	orf04491	orf02472	orf01565	orf02221	orf05687	orf02065
Regulation	(p)ppGpp synthesis and hydrolysis	relA	orf02510	orf03342	orf07569	orf03126	orf05095	orf01476
	DevR/S	devR/dosR	orf01326; orf03551	orf01359; orf04558	orf01274; orf02521; orf06300; orf07400	orf05147; orf06529	orf04126; orf04651	orf00258; orf03021; orf06562; orf07662
		devS	orf01325	orf04556	orf01273; orf02520; orf05299; orf07390	orf06527	orf04124	orf00257; orf01292; orf03020; orf07652
	MosR	mosR	-	-	-	-	-	-
	MprA/B	mprA	orf03781	orf03914	orf04621	orf03483	orf00623	orf04809
		mprB	orf03782	orf03915	orf04622	orf03482	orf00622	orf04810
	PhoP/R	phoP	orf01054	orf00272	orf04884	orf03866	orf00993	orf05073
		phoR	orf01053	orf00273	orf04885	orf03865	orf00992	orf05074
	PrrA/B	prrA	orf00913	orf00526; orf01032	orf01558; orf05097	orf02214; orf03679	orf00810; orf05694	orf02058; orf05286
		prrB	orf00912; orf03886	orf00525	orf05096	orf03030; orf03680	orf00811; orf05001	orf05285
	RegX3	regX3	orf03339	orf04740	orf05703	orf05043	orf02933	orf05966
	SenX3	senX3	orf03340	orf04741	orf05705	orf05042	orf02932	orf05968
	Sigma A	sigA/rpoV	orf02416	orf03208	orf07259	orf02993	orf04965	orf07521
	Sigma D	sigD	orf00530	orf04387	orf03566	orf01567	orf01955	orf04065
	Sigma E	sigE	orf05549	orf01536	orf02966	orf06373	orf03906	orf03466
	Sigma F	sigF	orf00417; orf02541; orf04031	orf03737	orf03384	orf01401	orf01790	orf03883
	Sigma H	sigH	orf04348	orf04234	orf02498; orf03264; orf06449	orf01289; orf05177; orf05178	orf01680; orf04680; orf04681	orf02998; orf03763; orf06711
	Sigma L	sigL	orf05775	orf00893	orf05406; orf06143	orf01703	orf02090	orf05669; orf06405
	Sigma M	sigM	orf04672	orf02153	orf05786	orf02416	orf05475	orf06048
	WhiB3	whiB3	-	orf04389	-	-	orf00875; orf01957	-
Secreted proteins	19-kD protein	lpqH	orf03093	orf00496	orf00689	orf00438	orf04500	orf00881
	Alpha-crystallin	hspX	-	orf02588	orf05141	orf02891; orf03616	orf00749; orf04867	orf05330
	Antigen 85 complex	fbpA	orf01851; orf05247	orf01966; orf01967	orf00610	orf00527	orf04585	orf00802
		fbpB	-	-	orf06677	orf01175; orf01981	orf01572	orf06939
		fbpC	orf01943; orf05490	orf01968; orf04024	orf00609; orf01123; orf01196; orf01294; orf01798; orf06560	orf02559; orf05499	orf02357; orf02490; orf06049	orf00278; orf00801; orf01769; orf01842; orf02298; orf06822
	Enhanced intracellular survival protein	eis	-	orf04828	-	orf05554	orf06102	-
	Protein kinase G	pknG	orf00655; orf03499	orf02768; orf04963	orf02732; orf06024	orf04823; orf05824	orf02721; orf03340	orf03232; orf06286
Secretion system	Accessory secretion factor	secA2	orf03996	orf00631	orf01062	orf05435	orf05989	orf01708
	ESX-1 (T7SS)	PE35	orf04584	-	-	-	orf05558	-
		PPE68	orf04583	-	-	-	orf05560	-
		eccA1	orf04588	-	orf04006	orf03965	orf05554	orf04304
		eccB1	orf04587	-	-	-	orf05555	-
		eccCa1	orf04586	-	-	-	orf05556	-
		eccCb1	orf04585	-	-	-	orf05557	-
		eccD1	orf04579	-	orf00497	-	orf05564	orf00689
		eccE1	orf04568	-	orf01644	-	orf05571	orf02144
		espA	-	-	-	-	-	-
		espB	-	-	-	-	-	-
		espC	-	-	-	-	-	-
		espD	-	-	-	-	-	-
		espE	-	-	-	-	-	-
		espF	-	-	-	-	-	-
		espG1	orf04590	-	-	-	orf05552	-
		espH	orf04589	-	-	-	orf05553	-
		espI	orf04580	orf04919	orf00496	orf00315; orf04129	orf02970; orf04381; orf05563	orf00688
		espJ	-	-	-	-	-	-
		espK	orf04385	-	orf02989	-	orf05567	orf03489
		espL	orf04570	-	orf01646	-	orf05570	orf02146
		espR	orf01884	orf02032	orf00571; orf01363; orf03521	orf02683	orf02612	orf00763; orf01863; orf04020
		esxA	orf04581	-	-	-	orf05562	-
		esxB	orf04582	-	-	-	orf05561	-
		mycP1	orf04567	-	orf01643	-	orf05572	orf02143
	ESX-2 (T7SS)	Undetermined	orf04591	-	orf00492; orf03927	orf02338	orf05549	orf00358; orf00684
		PE36	-	-	-	-	-	-
		PPE69	-	-	-	-	-	-
		eccA2	-	-	-	-	-	-
		eccB2	-	-	-	-	-	-
		eccC2	-	-	-	-	-	-
		eccD2	-	-	-	-	-	-
		eccE2	-	-	-	-	-	-
		espG2	-	-	-	-	-	-
		esxC	-	-	-	-	-	-
		esxD	-	-	-	-	-	-
		mycP2	-	-	-	-	-	-
	ESX-3 (T7SS)	PE5	orf02271	orf00262; orf00970; orf02097	orf02545	orf00801	orf00303	orf03045
		PPE4	orf02270; orf05968	orf00267; orf00435; orf00969; orf01956; orf02096; orf02221; orf04017	orf02546	orf00800; orf03039; orf04415; orf04443	orf00302; orf01072; orf01101; orf05010	orf03046
		eccA3	orf02274; orf03236	orf00973; orf04917	orf02542	orf00316; orf00804; orf06766	orf00306; orf04382	orf03042
		eccB3	orf02273; orf03235	orf00972	orf02543; orf03926; orf04005	orf00803; orf04142	orf00305	orf00357; orf03043; orf04303
		eccC3	orf02272	orf00971	orf02544; orf04004	orf00802; orf04140	orf00304	orf03044; orf04302
		eccD3	orf02266	orf00965	orf02550	orf00796	orf00298	orf03050
		eccE3	-	orf00963	orf02552	orf00794	orf00296	orf03052
		espG3	orf02267	orf00966	orf02549	orf00797	orf00299	orf03049
		esxG	orf02269; orf03231	orf00263; orf00968; orf02095	orf02547	orf00799	orf00301	orf03047
		esxH	orf02268; orf03230	orf00264; orf00967; orf02094	orf02548	orf00798	orf00300	orf03048
		mycP3	orf02265; orf03228	orf00964; orf04927	orf02551; orf03997	orf00342; orf00659; orf00795; orf03967; orf04127	orf00297; orf01377; orf04406	orf03051; orf04295
	ESX-4 (T7SS)	Undetermined	-	-	-	-	-	-
		eccB4	orf05735	orf04419	-	orf01651	orf02039	-
		eccC4	orf05720	orf04416; orf04925	orf05356	orf00344; orf01648	orf02036; orf04408	orf05619
		eccD4	-	orf04417	-	-	-	-
		esxT	orf05717	-	orf05353	orf01645	orf02033	orf05616
		esxU	orf05718	-	orf05354	orf01646	orf02034	orf05617
		mycP4	orf05722	orf04418	orf05358	orf01650	orf02038	orf05621
	ESX-5 (T7SS)	Undetermined	-	-	-	-	-	-
		Undetermined	-	-	-	-	-	-
		PE18	-	-	-	-	-	-
		PE19	-	-	-	-	-	-
		PPE25	-	-	-	-	-	-
		PPE26	-	-	-	-	-	-
		PPE27	-	-	-	-	-	-
		PPE41	-	-	-	-	-	-
		cyp143	-	-	-	-	-	-
		eccA5	-	-	-	-	-	-
		eccB5	-	-	-	-	-	-
		eccCa5	-	-	-	-	-	-
		eccCb5	-	-	orf03920	orf03977; orf05306; orf06791	-	orf00351
		eccD5	-	-	-	-	-	-
		eccE5	-	orf04420	-	-	-	-
		esxM	-	-	-	-	-	-
		esxN	-	-	-	-	-	-
		mycP5	-	-	orf03929	orf06782	-	orf00360
	T6SS-II(Klebsiella)	clpB	-	orf02580	orf05191	-	-	orf01184
Stress adaptation	AhpC	ahpC	orf03893	orf03779	orf06938	orf00508; orf05227	orf03024; orf04566	orf07200
	Catalase-peroxidase	katG	orf02209; orf03434; orf03532	orf04887; orf04988	orf00477; orf06506	orf04793; orf04942	orf02695; orf02836	orf00669; orf06768
	Cu	sodC	orf01882	orf02029; orf04642	orf02690; orf02779	orf02686	orf02615	orf03190; orf03279
	Iron-cofactored SOD	sodA	-	-	orf00574	orf03683	orf00814	orf00766
	Pore-forming protein	ompA	-	-	-	orf01555	orf01943	-
	Catalase(Neisseria)	katA	-	-	orf06973; orf07432	-	-	orf07235; orf07694
Toxin	Mycolactone	mlsA1	-	-	-	-	-	-
		mlsA2	-	orf01867	-	-	-	-
		mlsB	-	orf01865	-	-	-	-
Adherence	GroEL(Clostridium)	groEL	-	orf01864	orf02210	-	-	orf02710
Immune evasion	Capsule(Streptococcus)	rmlB	-	orf01866	orf01443	-	-	orf01943
